# Supplementary material for: KDM5C Represses FASN-Mediated Lipid Metabolism to Exert Tumor Suppressor Activity in Intrahepatic Cholangiocarcinoma
Source: Front Oncol. 2020 Jun 29;10:1025. doi: 10.3389/fonc.2020.01025 (PMC7344276; doi:10.3389/fonc.2020.01025)
Supplement: Supplementary file 2 [file Data_Sheet_2.XLSX]

## Sheet: Sheet2
Gene_ID	Gene_Name	Reference	Strand	Start	End	Annotation	Class	KDM5C-1	KDM5C-2	KDM5C-3	EV-1	EV-2	EV-3	FC	P-value	Q-value
ENSG00000124102	PI3	20	+	45174876	45176544	peptidase inhibitor 3 [Source:HGNC Symbol;Acc:HGNC:8947]	protein_coding	1426.59	1619.19	1359.71	122.05	132.828	134.542	11.3122	4.33076e-99	2.54112e-94
ENSG00000163736	PPBP	4	-	73987038	73988197	pro-platelet basic protein [Source:HGNC Symbol;Acc:HGNC:9240]	protein_coding	69.0124	73.4821	65.7983	2.28664	3.19554	2.48699	26.0431	9.99816e-88	2.93326e-83
ENSG00000163739	CXCL1	4	+	73869393	73871242	C-X-C motif chemokine ligand 1 [Source:HGNC Symbol;Acc:HGNC:4602]	protein_coding	1304.31	1472.37	1341.44	160.761	172.739	168.981	8.19514	9.74393e-84	1.90578e-79
ENSG00000173432	SAA1	11	+	18266174	18269977	serum amyloid A1 [Source:HGNC Symbol;Acc:HGNC:10513]	protein_coding	295.746	377.735	326.026	30.5603	31.9096	33.3099	10.4325	1.75961e-80	2.58117e-76
ENSG00000163734	CXCL3	4	-	74036589	74038807	C-X-C motif chemokine ligand 3 [Source:HGNC Symbol;Acc:HGNC:4604]	protein_coding	211.108	208.672	189.324	25.5189	24.9902	25.2609	8.03607	8.11356e-73	9.52143e-69
ENSG00000171401	KRT13	17	-	41500981	41505705	keratin 13 [Source:HGNC Symbol;Acc:HGNC:6415]	protein_coding	5.68551	6.20647	5.61006	62.8178	62.3093	62.2758	0.0935377	2.28986e-72	2.23933e-68
ENSG00000169429	CXCL8	4	+	73740506	73743716	C-X-C motif chemokine ligand 8 [Source:HGNC Symbol;Acc:HGNC:6025]	protein_coding	583.95	619.957	535.671	91.6363	90.2572	88.1311	6.44169	5.358e-67	4.49123e-63
ENSG00000108691	CCL2	17	+	34255218	34257203	C-C motif chemokine ligand 2 [Source:HGNC Symbol;Acc:HGNC:10618]	protein_coding	1097.61	1179.05	1070.33	189.565	195.455	199.789	5.72298	2.22825e-61	1.63431e-57
ENSG00000099194	SCD	10	+	100347124	100364834	stearoyl-CoA desaturase [Source:HGNC Symbol;Acc:HGNC:10571]	protein_coding	46.8646	40.4476	45.6619	251.976	244.061	244.33	0.179639	6.70617e-54	4.37213e-50
ENSG00000170477	KRT4	12	-	52806549	52814551	keratin 4 [Source:HGNC Symbol;Acc:HGNC:6441]	protein_coding	14.9661	16.8174	15.1994	89.5942	90.6471	88.2274	0.175095	3.09026e-53	1.81324e-49
ENSG00000126012	KDM5C	X	-	53191321	53225422	lysine demethylase 5C [Source:HGNC Symbol;Acc:HGNC:11114]	protein_coding	171.144	146.065	154.784	38.3211	36.4704	35.3183	4.28567	7.20105e-53	3.84117e-49
ENSG00000124233	SEMG1	20	+	45206997	45209772	semenogelin 1 [Source:HGNC Symbol;Acc:HGNC:10742]	protein_coding	23.8246	25.2476	26.961	2.85896	3.06686	3.15651	8.34728	4.4337e-52	2.16793e-48
ENSG00000275395	FCGBP	19	-	39863323	39934626	Fc fragment of IgG binding protein [Source:HGNC Symbol;Acc:HGNC:13572]	protein_coding	2.41305	1.9127	2.22284	0.138116	0.16532	0.099731	15.1872	1.68248e-50	7.59396e-47
ENSG00000049089	COL9A2	1	-	40300487	40317813	collagen type IX alpha 2 chain [Source:HGNC Symbol;Acc:HGNC:2218]	protein_coding	7.10775	7.81344	8.32452	0.687794	0.83918	0.788146	9.92517	3.08653e-49	1.29361e-45
ENSG00000164400	CSF2	5	+	132073790	132076170	colony stimulating factor 2 [Source:HGNC Symbol;Acc:HGNC:2434]	protein_coding	56.3683	68.9866	60.1074	8.22049	7.06612	7.88482	7.99486	1.82902e-48	7.15465e-45
ENSG00000163220	S100A9	1	+	153357854	153361027	S100 calcium binding protein A9 [Source:HGNC Symbol;Acc:HGNC:10499]	protein_coding	128.669	145.744	126.249	22.7824	21.5432	21.978	6.04056	5.53795e-46	2.0309e-42
ENSG00000131771	PPP1R1B	17	+	39626740	39636626	protein phosphatase 1 regulatory inhibitor subunit 1B [Source:HGNC Symbol;Acc:HGNC:9287]	protein_coding	0.998109	1.64869	1.79062	14.5363	16.289	15.5305	0.0963101	1.50149e-43	5.18243e-40
ENSG00000137573	SULF1	8	+	69466624	69660915	sulfatase 1 [Source:HGNC Symbol;Acc:HGNC:20391]	protein_coding	2.63865	4.09571	3.81603	30.3518	21.214	18.8231	0.150249	8.8731e-43	2.89243e-39
ENSG00000163735	CXCL5	4	-	73995642	73998779	C-X-C motif chemokine ligand 5 [Source:HGNC Symbol;Acc:HGNC:10642]	protein_coding	9.24572	7.41419	8.14684	1.00995	0.798139	0.978853	8.81692	1.98776e-41	6.13861e-38
ENSG00000196126	HLA-DRB1	6	-	32578769	32589848	major histocompatibility complex, class II, DR beta 1 [Source:HGNC Symbol;Acc:HGNC:4948]	protein_coding	27.5419	30.0588	25.4377	4.14093	4.18255	3.50232	7.00656	2.2123e-40	6.49043e-37
ENSG00000081041	CXCL2	4	-	74097035	74099293	C-X-C motif chemokine ligand 2 [Source:HGNC Symbol;Acc:HGNC:4603]	protein_coding	90.9427	91.3542	79.5585	18.7819	19.7146	17.8532	4.64503	1.35138e-39	3.77588e-36
ENSG00000170323	FABP4	8	-	81478419	81483263	fatty acid binding protein 4 [Source:HGNC Symbol;Acc:HGNC:3559]	protein_coding	2.96049	3.23571	3.99991	25.6597	27.1111	28.1968	0.126252	2.38236e-38	6.35396e-35
ENSG00000134339	SAA2	11	-	18239223	18248643	serum amyloid A2 [Source:HGNC Symbol;Acc:HGNC:10514]	protein_coding	74.4241	75.0272	73.0278	10.9461	15.7184	13.3616	5.55494	3.16835e-38	8.08287e-35
ENSG00000166920	C15orf48	15	+	45430529	45448761	chromosome 15 open reading frame 48 [Source:HGNC Symbol;Acc:HGNC:29898]	protein_coding	92.1288	103.58	86.9595	19.1767	18.2153	18.2531	5.07764	2.61836e-37	6.40146e-34
ENSG00000183908	LRRC55	11	+	57181747	57191717	leucine rich repeat containing 55 [Source:HGNC Symbol;Acc:HGNC:32324]	protein_coding	0.304914	0.219892	0.216334	0	0	0	25.7047	9.06265e-37	2.12704e-33
ENSG00000184012	TMPRSS2	21	-	41464551	41531116	transmembrane serine protease 2 [Source:HGNC Symbol;Acc:HGNC:11876]	protein_coding	11.7718	11.5109	11.8328	1.904	2.36959	2.02321	5.55502	1.14949e-33	2.59412e-30
ENSG00000143546	S100A8	1	-	153390032	153391188	S100 calcium binding protein A8 [Source:HGNC Symbol;Acc:HGNC:10498]	protein_coding	10.2746	11.9028	11.1626	1.30132	1.13242	1.06021	9.46949	3.01046e-33	6.54228e-30
ENSG00000140279	DUOX2	15	-	45092650	45114344	dual oxidase 2 [Source:HGNC Symbol;Acc:HGNC:13273]	protein_coding	0.854829	0.73784	0.870334	0.08969	0.075234	0.065616	9.5686	2.27615e-32	4.76983e-29
ENSG00000115009	CCL20	2	+	227805739	227817564	C-C motif chemokine ligand 20 [Source:HGNC Symbol;Acc:HGNC:10619]	protein_coding	15.2573	15.993	15.2994	2.50218	2.36337	2.02058	6.73494	3.07435e-32	6.22036e-29
ENSG00000131746	TNS4	17	-	40475828	40501597	tensin 4 [Source:HGNC Symbol;Acc:HGNC:24352]	protein_coding	7.43572	7.35285	7.67525	1.47074	1.51245	1.22423	5.30838	1.58822e-31	3.00614e-28
ENSG00000165323	FAT3	11	+	92352096	92896470	FAT atypical cadherin 3 [Source:HGNC Symbol;Acc:HGNC:23112]	protein_coding	0.467637	0.458244	0.456487	1.58632	1.50556	1.73822	0.290605	1.91988e-31	3.52034e-28
ENSG00000198502	HLA-DRB5	6	-	32517343	32530287	major histocompatibility complex, class II, DR beta 5 [Source:HGNC Symbol;Acc:HGNC:4953]	protein_coding	6.65777	7.01978	7.81626	0.700297	0.868537	1.00168	8.27675	2.19074e-31	3.89527e-28
ENSG00000231389	HLA-DPA1	6	-	33064569	33080775	major histocompatibility complex, class II, DP alpha 1 [Source:HGNC Symbol;Acc:HGNC:4938]	protein_coding	3.05192	3.25603	2.74635	0.274728	0.292162	0.344143	9.65354	5.57288e-31	9.61747e-28
ENSG00000205426	KRT81	12	-	52285913	52291534	keratin 81 [Source:HGNC Symbol;Acc:HGNC:6458]	protein_coding	453.06	499.018	443.077	139.949	148.406	145.973	3.21206	1.39164e-30	2.33302e-27
ENSG00000177076	ACER2	9	+	19409059	19452020	alkaline ceramidase 2 [Source:HGNC Symbol;Acc:HGNC:23675]	protein_coding	2.63002	2.10725	2.22113	12.2869	13.5857	12.7432	0.180832	1.67235e-29	2.72575e-26
ENSG00000181143	MUC16	19	-	8848844	8981342	mucin 16, cell surface associated [Source:HGNC Symbol;Acc:HGNC:15582]	protein_coding	0.008663	0.011656	0.013117	0.107914	0.126026	0.117973	0.166101	1.78698e-29	2.83386e-26
ENSG00000243709	LEFTY1	1	-	225886282	225911382	left-right determination factor 1 [Source:HGNC Symbol;Acc:HGNC:6552]	protein_coding	0.323895	0.352797	0.287707	2.94985	2.82523	2.99424	0.113009	2.19964e-29	3.39648e-26
ENSG00000204287	HLA-DRA	6	+	32439842	32445046	major histocompatibility complex, class II, DR alpha [Source:HGNC Symbol;Acc:HGNC:4947]	protein_coding	11.6055	13.2699	12.1804	1.61117	2.14148	2.21009	6.18845	2.8177e-29	4.23927e-26
ENSG00000260912	AL158206.1	9	+	19453209	19455173	novel transcript, overlapping ACER2	sense_overlapping	2.17132	2.07345	2.03176	11.6106	10.4551	11.2429	0.189166	2.95655e-29	4.33696e-26
ENSG00000019582	CD74	5	-	150401637	150412929	CD74 molecule [Source:HGNC Symbol;Acc:HGNC:1697]	protein_coding	60.9451	52.524	53.163	12.1345	12.7507	15.0191	4.17341	1.52002e-27	2.17533e-24
ENSG00000172331	BPGM	7	+	134646808	134679813	bisphosphoglycerate mutase [Source:HGNC Symbol;Acc:HGNC:1093]	protein_coding	108.083	92.3845	115.701	31.4241	33.2326	33.1387	3.23227	2.05064e-27	2.86484e-24
ENSG00000196611	MMP1	11	-	102789920	102798160	matrix metallopeptidase 1 [Source:HGNC Symbol;Acc:HGNC:7155]	protein_coding	1.6447	2.00821	1.68806	0.20845	0.218832	0.152055	8.81445	5.29615e-26	7.2269e-23
ENSG00000113140	SPARC	5	-	151661096	151687165	secreted protein acidic and cysteine rich [Source:HGNC Symbol;Acc:HGNC:11219]	protein_coding	0.368911	0.917232	0.746198	4.50996	5.10629	5.27388	0.138225	1.12299e-24	1.49756e-21
ENSG00000255071	SAA2-SAA4	11	-	18231423	18248635	SAA2-SAA4 readthrough [Source:HGNC Symbol;Acc:HGNC:39550]	protein_coding	7.19228	12.3522	9.60986	1.25358	1.00135	1.14205	8.51605	2.9433e-24	3.8378e-21
ENSG00000162366	PDZK1IP1	1	-	47183593	47191044	PDZK1 interacting protein 1 [Source:HGNC Symbol;Acc:HGNC:16887]	protein_coding	89.5727	87.3527	85.0517	27.3894	23.8434	27.3396	3.33332	1.22474e-23	1.56224e-20
ENSG00000170373	CST1	20	-	23747553	23751268	cystatin SN [Source:HGNC Symbol;Acc:HGNC:2473]	protein_coding	6.2028	7.20854	8.49757	0.42792	0.549749	0.925451	11.349	2.21959e-23	2.77099e-20
ENSG00000175040	CHST2	3	+	143119331	143124014	carbohydrate sulfotransferase 2 [Source:HGNC Symbol;Acc:HGNC:1970]	protein_coding	1.12807	0.983824	1.00792	0.16416	0.1775	0.182643	5.68248	3.81851e-23	4.66781e-20
ENSG00000143512	HHIPL2	1	-	222522258	222548103	HHIP like 2 [Source:HGNC Symbol;Acc:HGNC:25842]	protein_coding	1.75417	1.85851	1.71704	0.149418	0.091584	0.049814	16.7065	4.29324e-23	5.14103e-20
ENSG00000165092	ALDH1A1	9	-	72900662	73080442	aldehyde dehydrogenase 1 family member A1 [Source:HGNC Symbol;Acc:HGNC:402]	protein_coding	69.9657	66.8129	69.6911	204.681	202.552	201.038	0.33947	6.42006e-23	7.53407e-20
ENSG00000006606	CCL26	7	-	75769533	75789896	C-C motif chemokine ligand 26 [Source:HGNC Symbol;Acc:HGNC:10625]	protein_coding	70.801	69.9965	62.0526	20.1752	21.9637	17.2421	3.41486	2.03914e-22	2.34605e-19
ENSG00000265107	GJA5	1	-	147756199	147773362	gap junction protein alpha 5 [Source:HGNC Symbol;Acc:HGNC:4279]	protein_coding	11.3296	11.4074	11.7928	33.472	37.4547	35.0082	0.326144	2.63114e-22	2.96894e-19
ENSG00000137440	FGFBP1	4	-	15935569	15938740	fibroblast growth factor binding protein 1 [Source:HGNC Symbol;Acc:HGNC:19695]	protein_coding	7.71359	9.18849	7.60235	30.8212	31.227	31.9265	0.260992	8.80527e-22	9.74826e-19
ENSG00000145506	NKD2	5	+	1008829	1038943	naked cuticle homolog 2 [Source:HGNC Symbol;Acc:HGNC:17046]	protein_coding	14.3217	15.3805	13.8272	3.41628	3.99201	4.12878	3.76581	9.46501e-22	1.02846e-18
ENSG00000125538	IL1B	2	-	112829751	112836903	interleukin 1 beta [Source:HGNC Symbol;Acc:HGNC:5992]	protein_coding	285.202	302.762	289.038	113.728	110.455	116.28	2.57577	1.69e-21	1.80296e-18
ENSG00000234745	HLA-B	6	-	31269491	31357188	major histocompatibility complex, class I, B [Source:HGNC Symbol;Acc:HGNC:4932]	protein_coding	479.17	553.414	624.221	217.23	205.312	205.594	2.63758	2.03191e-21	2.12901e-18
ENSG00000126709	IFI6	1	-	27666061	27672218	interferon alpha inducible protein 6 [Source:HGNC Symbol;Acc:HGNC:4054]	protein_coding	64.9526	42.1172	34.3076	8.55661	8.80999	8.93696	5.36986	3.31247e-21	3.40987e-18
ENSG00000100031	GGT1	22	+	24583750	24629005	gamma-glutamyltransferase 1 [Source:HGNC Symbol;Acc:HGNC:4250]	protein_coding	9.84361	10.2742	9.84177	2.92656	2.78047	3.08713	3.39858	5.22117e-21	5.28202e-18
ENSG00000052802	MSMO1	4	+	165327623	165343160	methylsterol monooxygenase 1 [Source:HGNC Symbol;Acc:HGNC:10545]	protein_coding	24.3004	25.3482	23.9468	78.3053	75.034	73.7202	0.324213	6.3241e-21	6.28938e-18
ENSG00000163874	ZC3H12A	1	+	37474552	37484379	zinc finger CCCH-type containing 12A [Source:HGNC Symbol;Acc:HGNC:26259]	protein_coding	73.3512	75.2314	73.1831	26.7774	28.2439	29.6438	2.61875	2.4432e-20	2.38928e-17
ENSG00000163638	ADAMTS9	3	-	64515654	64688000	ADAM metallopeptidase with thrombospondin type 1 motif 9 [Source:HGNC Symbol;Acc:HGNC:13202]	protein_coding	4.52929	4.29932	5.48014	1.27858	1.23932	1.25844	3.76707	3.90383e-20	3.7551e-17
ENSG00000159763	PIP	7	+	143132077	143139746	prolactin induced protein [Source:HGNC Symbol;Acc:HGNC:8993]	protein_coding	6.14522	8.1442	7.01163	0.61211	0.958488	1.14601	7.76632	5.83864e-20	5.52562e-17
ENSG00000267520	AC010733.2	2	+	60925909	60931610	novel transcript	3prime_overlapping_ncRNA	1.10487	1.11961	0.979975	3.90971	4.41763	4.04616	0.26077	6.31209e-20	5.87886e-17
ENSG00000160862	AZGP1	7	-	99966720	99976157	alpha-2-glycoprotein 1, zinc-binding [Source:HGNC Symbol;Acc:HGNC:910]	protein_coding	15.0692	8.53176	7.7494	1.49965	1.52409	1.65293	6.66721	6.88998e-20	6.31682e-17
ENSG00000196167	COLCA1	11	-	111290787	111305045	colorectal cancer associated 1 [Source:HGNC Symbol;Acc:HGNC:33789]	antisense	0.887087	0.961125	1.11613	3.91533	3.69808	3.66247	0.264848	1.80105e-19	1.62582e-16
ENSG00000169403	PTAFR	1	-	28147166	28193936	platelet activating factor receptor [Source:HGNC Symbol;Acc:HGNC:9582]	protein_coding	5.29359	6.14544	5.56797	1.42155	1.62756	1.49929	3.72117	2.10934e-19	1.87527e-16
ENSG00000111799	COL12A1	6	-	75084326	75206051	collagen type XII alpha 1 chain [Source:HGNC Symbol;Acc:HGNC:2188]	protein_coding	6.80072	7.44093	7.58511	19.4947	21.0635	18.1123	0.372344	3.37537e-19	2.95602e-16
ENSG00000147100	SLC16A2	X	+	74421461	74533917	solute carrier family 16 member 2 [Source:HGNC Symbol;Acc:HGNC:10923]	protein_coding	5.5587	5.27334	5.85463	1.63604	1.70694	1.63137	3.34043	4.98618e-19	4.30249e-16
ENSG00000173918	C1QTNF1	17	+	79022814	79049788	C1q and TNF related 1 [Source:HGNC Symbol;Acc:HGNC:14324]	protein_coding	55.0144	52.0578	53.6408	21.5373	21.0151	21.3445	2.51448	7.10554e-19	6.04238e-16
ENSG00000169710	FASN	17	-	82078333	82098332	fatty acid synthase [Source:HGNC Symbol;Acc:HGNC:3594]	protein_coding	29.2822	26.9244	26.1985	73.3674	67.6911	75.4905	0.380624	1.1154e-18	9.34961e-16
ENSG00000228314	CYP4F29P	21	-	13843133	13848364	cytochrome P450 family 4 subfamily F member 29, pseudogene [Source:HGNC Symbol;Acc:HGNC:2647]	transcribed_unprocessed_pseudogene	6.80361	7.67107	8.03243	1.83875	1.84464	1.81458	4.07692	2.72135e-18	2.24898e-15
ENSG00000162896	PIGR	1	-	206928518	206946466	polymeric immunoglobulin receptor [Source:HGNC Symbol;Acc:HGNC:8968]	protein_coding	37.924	36.804	39.821	16.0045	14.9825	15.1334	2.48273	7.35745e-18	5.99591e-15
ENSG00000118503	TNFAIP3	6	+	137867188	137883312	TNF alpha induced protein 3 [Source:HGNC Symbol;Acc:HGNC:11896]	protein_coding	56.4784	53.2212	56.3139	23.4786	22.1963	22.7733	2.42476	1.20763e-17	9.70668e-15
ENSG00000115602	IL1RL1	2	+	102311502	102352037	interleukin 1 receptor like 1 [Source:HGNC Symbol;Acc:HGNC:5998]	protein_coding	1.22823	1.1369	0.960225	0.2909	0.23966	0.222328	4.28587	1.87724e-17	1.4885e-14
ENSG00000027697	IFNGR1	6	-	137197484	137219449	interferon gamma receptor 1 [Source:HGNC Symbol;Acc:HGNC:5439]	protein_coding	391.151	403.268	403.153	170.836	169.169	178.424	2.30993	3.43853e-17	2.69012e-14
ENSG00000007908	SELE	1	-	169722641	169764705	selectin E [Source:HGNC Symbol;Acc:HGNC:10718]	protein_coding	0.295074	0.255908	0.28016	0.013312	0.025275	0.033368	8.44629	6.8414e-17	5.28192e-14
ENSG00000265763	ZNF488	10	-	47365496	47384273	zinc finger protein 488 [Source:HGNC Symbol;Acc:HGNC:23535]	protein_coding	4.94098	4.93033	4.30112	15.0805	14.4296	14.2657	0.324213	8.16743e-17	6.2238e-14
ENSG00000130477	UNC13A	19	-	17601328	17688365	unc-13 homolog A [Source:HGNC Symbol;Acc:HGNC:23150]	protein_coding	2.82624	3.45959	3.06821	0.965242	0.934595	0.774616	3.46985	1.04112e-16	7.73274e-14
ENSG00000229807	XIST	X	-	73820651	73852723	X inactive specific transcript [Source:HGNC Symbol;Acc:HGNC:12810]	lincRNA	4.41784	2.34346	2.77771	14.0467	18.0006	13.7165	0.208959	1.0324e-16	7.73274e-14
ENSG00000108342	CSF3	17	+	40015361	40017813	colony stimulating factor 3 [Source:HGNC Symbol;Acc:HGNC:2438]	protein_coding	0.542046	0.465694	0.499257	0.019843	0.035567	0	17.9955	1.24429e-16	9.12622e-14
ENSG00000212907	MT-ND4L	MT	+	10470	10766	mitochondrially encoded NADH:ubiquinone oxidoreductase core subunit 4L [Source:HGNC Symbol;Acc:HGNC:7460]	protein_coding	1645.4	1568.04	1829.15	4196.75	4199.29	4014.08	0.40633	1.46214e-16	1.05917e-13
ENSG00000110921	MVK	12	+	109573255	109598117	mevalonate kinase [Source:HGNC Symbol;Acc:HGNC:7530]	protein_coding	2.16361	1.89012	2.19391	6.52166	7.07343	6.57435	0.310783	1.56525e-16	1.12003e-13
ENSG00000160182	TFF1	21	-	42362282	42366594	trefoil factor 1 [Source:HGNC Symbol;Acc:HGNC:11755]	protein_coding	168.323	211.442	178.538	65.664	73.179	76.3632	2.59405	1.70297e-16	1.2039e-13
ENSG00000105388	CEACAM5	19	+	41708585	41729798	carcinoembryonic antigen related cell adhesion molecule 5 [Source:HGNC Symbol;Acc:HGNC:1817]	protein_coding	0.14649	0.337306	0.426843	1.89861	1.67378	1.74833	0.175797	2.16881e-16	1.51497e-13
ENSG00000232931	LINC00342	2	-	95807118	95816215	long intergenic non-protein coding RNA 342 [Source:HGNC Symbol;Acc:HGNC:42470]	lincRNA	1.46733	1.43167	1.02001	4.56889	5.69445	5.77855	0.245709	2.70631e-16	1.86818e-13
ENSG00000116039	ATP6V1B1	2	+	70935868	70965431	ATPase H+ transporting V1 subunit B1 [Source:HGNC Symbol;Acc:HGNC:853]	protein_coding	0.435973	0.196529	0.342043	1.66592	1.25349	1.26207	0.238525	4.51347e-16	3.07945e-13
ENSG00000179583	CIITA	16	+	10866222	10943021	class II major histocompatibility complex transactivator [Source:HGNC Symbol;Acc:HGNC:7067]	protein_coding	3.86721	4.31714	4.95054	1.75393	1.97684	1.8871	2.33095	4.76603e-16	3.21438e-13
ENSG00000180611	MB21D2	3	-	192796815	192918161	Mab-21 domain containing 2 [Source:HGNC Symbol;Acc:HGNC:30438]	protein_coding	7.48702	6.45921	7.13594	2.3501	2.40282	2.24565	3.00376	5.22464e-16	3.48365e-13
ENSG00000115008	IL1A	2	-	112773915	112784590	interleukin 1 alpha [Source:HGNC Symbol;Acc:HGNC:5991]	protein_coding	38.9463	38.7669	42.6548	15.8318	16.5757	16.0123	2.48501	5.67439e-16	3.74102e-13
ENSG00000125845	BMP2	20	+	6767664	6780280	bone morphogenetic protein 2 [Source:HGNC Symbol;Acc:HGNC:1069]	protein_coding	10.0506	9.00443	9.41401	3.5694	3.10034	3.05294	2.92218	6.05878e-16	3.9397e-13
ENSG00000137673	MMP7	11	-	102520508	102530753	matrix metallopeptidase 7 [Source:HGNC Symbol;Acc:HGNC:7174]	protein_coding	153.584	171.356	155.117	63.4359	69.96	70.1316	2.35848	6.11003e-16	3.9397e-13
ENSG00000124107	SLPI	20	-	45252239	45254564	secretory leukocyte peptidase inhibitor [Source:HGNC Symbol;Acc:HGNC:11092]	protein_coding	758.011	996.147	802.552	334.799	363.745	362.492	2.4096	7.23368e-16	4.61352e-13
ENSG00000172893	DHCR7	11	-	71428193	71452868	7-dehydrocholesterol reductase [Source:HGNC Symbol;Acc:HGNC:2860]	protein_coding	24.0368	19.3682	22.4223	53.6221	46.2097	69.039	0.389917	7.31955e-16	4.61809e-13
ENSG00000160285	LSS	21	-	46188141	46228824	lanosterol synthase [Source:HGNC Symbol;Acc:HGNC:6708]	protein_coding	10.3508	10.4536	11.8934	27.2223	28.8883	36.0484	0.355008	1.24831e-15	7.79209e-13
ENSG00000198938	MT-CO3	MT	+	9207	9990	mitochondrially encoded cytochrome c oxidase III [Source:HGNC Symbol;Acc:HGNC:7422]	protein_coding	4291.64	3979.23	4347.25	10047.1	9734.89	9800.79	0.426537	1.38504e-15	8.55461e-13
ENSG00000198886	MT-ND4	MT	+	10760	12137	mitochondrially encoded NADH:ubiquinone oxidoreductase core subunit 4 [Source:HGNC Symbol;Acc:HGNC:7459]	protein_coding	2563.44	2570.71	3017.42	6573.15	6597.18	6379.51	0.416964	1.47748e-15	9.03045e-13
ENSG00000130066	SAT1	X	+	23783173	23786226	spermidine/spermine N1-acetyltransferase 1 [Source:HGNC Symbol;Acc:HGNC:10540]	protein_coding	179.091	199.981	181.756	80.8437	79.5449	84.8379	2.28682	1.78338e-15	1.07878e-12
ENSG00000232810	TNF	6	+	31575567	31578336	tumor necrosis factor [Source:HGNC Symbol;Acc:HGNC:11892]	protein_coding	4.8063	5.00616	4.82895	1.44665	1.08438	1.39757	3.70621	2.11303e-15	1.26514e-12
ENSG00000081479	LRP2	2	-	169127109	169362685	LDL receptor related protein 2 [Source:HGNC Symbol;Acc:HGNC:6694]	protein_coding	0.00925	0.010321	0.008473	0.071988	0.26231	0.267748	0.0918351	3.2978e-15	1.95456e-12
ENSG00000132965	ALOX5AP	13	+	30713478	30764426	arachidonate 5-lipoxygenase activating protein [Source:HGNC Symbol;Acc:HGNC:436]	protein_coding	1.59097	2.15957	1.75522	0.220138	0.208714	0.347688	6.86359	3.44327e-15	2.02037e-12
ENSG00000175121	WFDC5	20	-	45109452	45115172	WAP four-disulfide core domain 5 [Source:HGNC Symbol;Acc:HGNC:20477]	protein_coding	0.338501	0.340022	0.238575	0	0	0	31.5699	3.57142e-15	2.07482e-12
ENSG00000114423	CBLB	3	-	105655461	105869552	Cbl proto-oncogene B [Source:HGNC Symbol;Acc:HGNC:1542]	protein_coding	3.03629	3.1793	3.28953	8.17426	7.33948	6.97747	0.423384	5.08739e-15	2.89813e-12
ENSG00000243649	CFB	6	+	31945650	31952084	complement factor B [Source:HGNC Symbol;Acc:HGNC:1037]	protein_coding	146.572	148.871	156.229	70.6579	74.4887	76.6216	2.03654	5.08579e-15	2.89813e-12
ENSG00000265203	RBP3	10	+	47348371	47357875	retinol binding protein 3 [Source:HGNC Symbol;Acc:HGNC:9921]	protein_coding	0	0.007813	0	0.121008	0.094881	0.139848	0.0980279	1.18669e-14	6.5689e-12
ENSG00000140254	DUOXA1	15	-	45117367	45129938	dual oxidase maturation factor 1 [Source:HGNC Symbol;Acc:HGNC:26507]	protein_coding	0.97847	0.822426	1.18007	0.161427	0.180132	0.150525	5.76721	1.48969e-14	8.1136e-12
ENSG00000183607	GKN2	2	-	68945232	68952970	gastrokine 2 [Source:HGNC Symbol;Acc:HGNC:24588]	protein_coding	33.0224	35.8039	31.2984	11.6755	12.403	12.1317	2.76364	1.4934e-14	8.1136e-12
ENSG00000079459	FDFT1	8	+	11795573	11839309	farnesyl-diphosphate farnesyltransferase 1 [Source:HGNC Symbol;Acc:HGNC:3629]	protein_coding	54.5942	71.4201	56.419	139.246	146.645	144.875	0.423549	1.58589e-14	8.53703e-12
ENSG00000242741	LINC02005	3	+	73808601	73902866	long intergenic non-protein coding RNA 2005 [Source:HGNC Symbol;Acc:HGNC:52839]	lincRNA	0.443812	0.497303	0.279391	0	0	0	41.6835	1.81955e-14	9.70582e-12
ENSG00000105974	CAV1	7	+	116524785	116561184	caveolin 1 [Source:HGNC Symbol;Acc:HGNC:1527]	protein_coding	126.701	116.594	122.062	282.433	270.501	275.77	0.440898	2.10875e-14	1.11471e-11
ENSG00000163286	ALPG	2	+	232406843	232410714	alkaline phosphatase, germ cell [Source:HGNC Symbol;Acc:HGNC:441]	protein_coding	1.0517	1.00051	0.778939	3.99406	3.30107	3.7897	0.257417	2.60657e-14	1.36557e-11
ENSG00000243943	ZNF512	2	+	27582969	27623215	zinc finger protein 512 [Source:HGNC Symbol;Acc:HGNC:29380]	protein_coding	3.16928	3.79736	3.49796	10.2883	10.6974	10.9184	0.328633	3.21377e-14	1.66877e-11
ENSG00000183044	ABAT	16	+	8674565	8784575	4-aminobutyrate aminotransferase [Source:HGNC Symbol;Acc:HGNC:23]	protein_coding	1.00484	0.870735	0.707571	0.358993	0.144451	0.199354	3.56598	3.73131e-14	1.92051e-11
ENSG00000221852	KRTAP1-5	17	-	41026026	41027202	keratin associated protein 1-5 [Source:HGNC Symbol;Acc:HGNC:16777]	protein_coding	0.427857	0.418499	0.355259	0.024256	0.021907	0	16.1708	4.04095e-14	2.0618e-11
ENSG00000148677	ANKRD1	10	-	90912096	90921276	ankyrin repeat domain 1 [Source:HGNC Symbol;Acc:HGNC:15819]	protein_coding	176.702	194.804	190.233	80.4103	89.2396	89.9612	2.16364	4.41453e-14	2.23299e-11
ENSG00000271503	CCL5	17	-	35871491	35880793	C-C motif chemokine ligand 5 [Source:HGNC Symbol;Acc:HGNC:10632]	protein_coding	3.53758	4.63449	2.79187	0.727257	0.79348	0.821147	4.63511	7.74491e-14	3.88411e-11
ENSG00000265972	TXNIP	1	-	145992435	145996600	thioredoxin interacting protein [Source:HGNC Symbol;Acc:HGNC:16952]	protein_coding	39.6564	39.6276	36.2518	90.7279	89.222	87.1282	0.432656	7.86205e-14	3.90944e-11
ENSG00000154451	GBP5	1	-	89258950	89272804	guanylate binding protein 5 [Source:HGNC Symbol;Acc:HGNC:19895]	protein_coding	0.834024	1.05291	0.918357	0.234105	0.473715	0.272541	2.80622	1.02557e-13	5.05685e-11
ENSG00000166750	SLFN5	17	+	35243036	35273655	schlafen family member 5 [Source:HGNC Symbol;Acc:HGNC:28286]	protein_coding	17.7247	15.753	17.9548	7.88661	9.19193	8.04942	2.04558	1.48569e-13	7.26453e-11
ENSG00000147255	IGSF1	X	-	131273506	131578899	immunoglobulin superfamily member 1 [Source:HGNC Symbol;Acc:HGNC:5948]	protein_coding	2.43979	2.87995	3.15616	6.08337	7.14879	7.68128	0.406137	1.53746e-13	7.45554e-11
ENSG00000112096	SOD2	6	-	159669057	159745186	superoxide dismutase 2 [Source:HGNC Symbol;Acc:HGNC:11180]	protein_coding	229.061	275.81	259.31	42.4606	99.0111	53.4955	3.91909	1.66396e-13	8.00281e-11
ENSG00000211448	DIO2	14	-	80197527	80387757	iodothyronine deiodinase 2 [Source:HGNC Symbol;Acc:HGNC:2884]	protein_coding	0.300382	0.101833	0.420986	1.36051	1.28942	1.43427	0.20738	1.81554e-13	8.66084e-11
ENSG00000186081	KRT5	12	-	52514575	52520687	keratin 5 [Source:HGNC Symbol;Acc:HGNC:6442]	protein_coding	0.607987	0.620068	0.651856	2.10018	2.21218	1.99531	0.301359	2.13108e-13	1.00841e-10
ENSG00000160255	ITGB2	21	-	44885953	44931989	integrin subunit beta 2 [Source:HGNC Symbol;Acc:HGNC:6155]	protein_coding	42.9518	45.2954	41.8363	22.5571	20.519	18.8882	2.0988	2.77352e-13	1.30191e-10
ENSG00000212901	KRTAP3-1	17	-	41008521	41019324	keratin associated protein 3-1 [Source:HGNC Symbol;Acc:HGNC:16778]	protein_coding	2.27751	2.23518	2.23622	0.247393	0.357117	0.091722	9.33436	3.20598e-13	1.49297e-10
ENSG00000267561	AC093155.3	1	+	86993009	87169204	novel protein	protein_coding	0.127162	0.132223	0.107577	0	0	0	13.2321	3.32382e-13	1.53566e-10
ENSG00000111335	OAS2	12	+	112978395	113011723	2'-5'-oligoadenylate synthetase 2 [Source:HGNC Symbol;Acc:HGNC:8087]	protein_coding	3.46838	3.50989	3.898	1.40501	1.30345	1.48973	2.57942	3.35481e-13	1.53787e-10
ENSG00000143768	LEFTY2	1	-	225936598	225941489	left-right determination factor 2 [Source:HGNC Symbol;Acc:HGNC:3122]	protein_coding	0.12499	0.018316	0.032511	0.624026	0.312978	0.399152	0.150654	3.97048e-13	1.80598e-10
ENSG00000187244	BCAM	19	+	44809059	44821421	basal cell adhesion molecule (Lutheran blood group) [Source:HGNC Symbol;Acc:HGNC:6722]	protein_coding	0.259072	0.241017	0.155823	0.737652	0.932953	0.949229	0.258851	6.34451e-13	2.86362e-10
ENSG00000114854	TNNC1	3	-	52451102	52454070	troponin C1, slow skeletal and cardiac type [Source:HGNC Symbol;Acc:HGNC:11943]	protein_coding	0.8599	1.31773	0.767365	4.73233	4.82436	5.05501	0.203186	6.67348e-13	2.98911e-10
ENSG00000141469	SLC14A1	18	+	45687025	45752520	solute carrier family 14 member 1 (Kidd blood group) [Source:HGNC Symbol;Acc:HGNC:10918]	protein_coding	0.138879	0.07516	0.109177	0.678007	0.538759	0.610746	0.190155	7.20973e-13	3.20483e-10
ENSG00000102837	OLFM4	13	+	53028759	53052057	olfactomedin 4 [Source:HGNC Symbol;Acc:HGNC:17190]	protein_coding	78.1067	81.9936	82.2069	172.329	178.948	174.986	0.460461	7.55845e-13	3.33458e-10
ENSG00000148204	CRB2	9	+	123356170	123380324	crumbs 2, cell polarity complex component [Source:HGNC Symbol;Acc:HGNC:18688]	protein_coding	0.254241	0.346651	0.232358	1.27052	1.03094	1.1489	0.248035	8.88805e-13	3.89191e-10
ENSG00000141753	IGFBP4	17	+	40443461	40457731	insulin like growth factor binding protein 4 [Source:HGNC Symbol;Acc:HGNC:5473]	protein_coding	172.641	170.822	168.067	86.2452	81.6688	84.3316	2.02778	1.29065e-12	5.60963e-10
ENSG00000148346	LCN2	9	+	128149071	128153455	lipocalin 2 [Source:HGNC Symbol;Acc:HGNC:6526]	protein_coding	2055.47	2441.48	2116.07	1038.12	1117.76	1116.99	2.02055	1.3044e-12	5.62773e-10
ENSG00000101187	SLCO4A1	20	+	62642445	62685785	solute carrier organic anion transporter family member 4A1 [Source:HGNC Symbol;Acc:HGNC:10953]	protein_coding	66.6193	68.0928	63.3405	29.1366	30.7552	32.8162	2.13594	1.47237e-12	6.30603e-10
ENSG00000079257	LXN	3	-	158645822	158672693	latexin [Source:HGNC Symbol;Acc:HGNC:13347]	protein_coding	19.6917	22.6842	22.0783	51.1149	55.9397	53.854	0.400676	1.48488e-12	6.31354e-10
ENSG00000012504	NR1H4	12	+	100473708	100564413	nuclear receptor subfamily 1 group H member 4 [Source:HGNC Symbol;Acc:HGNC:7967]	protein_coding	0.235478	0.270929	0.257553	1.41207	1.32939	1.35041	0.192621	1.52154e-12	6.42287e-10
ENSG00000214049	UCA1	19	+	15828206	15836326	urothelial cancer associated 1 [Source:HGNC Symbol;Acc:HGNC:37126]	lincRNA	130.696	177.218	137.737	74.484	65.6007	64.4996	2.17815	1.88811e-12	7.91332e-10
ENSG00000134827	TCN1	11	-	59852800	59866575	transcobalamin 1 [Source:HGNC Symbol;Acc:HGNC:11652]	protein_coding	14.9139	16.3124	17.3921	41.1862	38.6665	38.9281	0.409461	2.02767e-12	8.43798e-10
ENSG00000169442	CD52	1	+	26317957	26320523	CD52 molecule [Source:HGNC Symbol;Acc:HGNC:1804]	protein_coding	1.53268	1.5953	2.16854	6.52282	8.64635	7.98941	0.229704	2.05203e-12	8.47924e-10
ENSG00000248144	ADH1C	4	-	99336492	99353027	alcohol dehydrogenase 1C (class I), gamma polypeptide [Source:HGNC Symbol;Acc:HGNC:251]	protein_coding	0.036994	0.019201	0.043441	0.335213	0.683973	0.373093	0.0911467	2.3425e-12	9.61178e-10
ENSG00000134061	CD180	5	-	67179613	67196799	CD180 molecule [Source:HGNC Symbol;Acc:HGNC:6726]	protein_coding	0.232857	0.24253	0.185358	0.798941	0.808677	0.932028	0.268809	2.89481e-12	1.17956e-09
ENSG00000168874	ATOH8	2	+	85751344	85788066	atonal bHLH transcription factor 8 [Source:HGNC Symbol;Acc:HGNC:24126]	protein_coding	59.4796	58.1247	51.9605	27.6172	26.4526	26.2684	2.11022	3.20655e-12	1.29757e-09
ENSG00000223865	HLA-DPB1	6	+	33075926	33087201	major histocompatibility complex, class II, DP beta 1 [Source:HGNC Symbol;Acc:HGNC:4940]	protein_coding	0.487776	0.735616	0.631568	0.021138	0.154398	0.01925	8.38558	3.45577e-12	1.38884e-09
ENSG00000123838	C4BPA	1	+	207104262	207144972	complement component 4 binding protein alpha [Source:HGNC Symbol;Acc:HGNC:1325]	protein_coding	12.6452	12.8841	12.6581	5.23533	5.44855	4.53462	2.50631	3.83027e-12	1.52888e-09
ENSG00000253180	AC104986.1	8	-	99003407	99003842	ubiquitin-conjugating enzyme E2 variant 1 (UBE2V1) pseudogene	processed_pseudogene	0	0	0	0.495923	0.557043	0.459254	0.0194525	4.40675e-12	1.74638e-09
ENSG00000272617	AC026464.6	16	-	69328644	69334871	novel protein, COG8-PDF readthrough	protein_coding	0.213081	0.273238	0.238163	0	0	0	25.1494	4.79347e-12	1.87508e-09
ENSG00000173391	OLR1	12	-	10158301	10172138	oxidized low density lipoprotein receptor 1 [Source:HGNC Symbol;Acc:HGNC:8133]	protein_coding	15.4042	15.3846	16.0698	6.91544	6.43391	6.41329	2.36899	5.88601e-12	2.2872e-09
ENSG00000142347	MYO1F	19	-	8520790	8577577	myosin IF [Source:HGNC Symbol;Acc:HGNC:7600]	protein_coding	2.07047	1.63778	1.90066	0.425658	0.620851	0.49604	3.58584	6.13774e-12	2.36933e-09
ENSG00000135218	CD36	7	+	80369575	80679277	CD36 molecule [Source:HGNC Symbol;Acc:HGNC:1663]	protein_coding	1.20211	1.38282	1.2258	3.33678	3.02611	3.31791	0.395511	7.67457e-12	2.94322e-09
ENSG00000183486	MX2	21	+	41361943	41409390	MX dynamin like GTPase 2 [Source:HGNC Symbol;Acc:HGNC:7533]	protein_coding	6.95386	5.53431	6.1662	1.93637	2.56902	2.44562	2.67646	7.90381e-12	3.01145e-09
ENSG00000224294	PINCR	X	+	43176994	43226598	p53-induced noncoding RNA [Source:HGNC Symbol;Acc:HGNC:53590]	lincRNA	0.164074	0.249424	0.192906	0.008377	0.021753	0.006882	9.49687	8.24428e-12	3.12091e-09
ENSG00000154263	ABCA10	17	-	69147214	69244846	ATP binding cassette subfamily A member 10 [Source:HGNC Symbol;Acc:HGNC:30]	protein_coding	3.92242	3.59398	3.669	0.574672	1.6104	0.774712	3.75124	1.03139e-11	3.87934e-09
ENSG00000224389	C4B	6	+	32014795	32035418	complement C4B (Chido blood group) [Source:HGNC Symbol;Acc:HGNC:1324]	protein_coding	0.767561	1.03066	0.736121	1.98957	1.85209	1.98369	0.437949	1.16346e-11	4.34824e-09
ENSG00000178726	THBD	20	-	23045633	23049741	thrombomodulin [Source:HGNC Symbol;Acc:HGNC:11784]	protein_coding	13.1919	11.658	11.1201	5.47791	4.97786	4.97769	2.32807	1.18147e-11	4.38759e-09
ENSG00000149043	SYT8	11	+	1828307	1837521	synaptotagmin 8 [Source:HGNC Symbol;Acc:HGNC:19264]	protein_coding	0.473266	0.468039	0.506434	1.54129	1.46882	1.58828	0.319277	1.41163e-11	5.20934e-09
ENSG00000272563	AC016745.2	2	+	113432600	113436042	novel transcript	lincRNA	0.082854	0.135917	0.141385	0.540908	0.628297	0.570233	0.220497	2.05526e-11	7.53715e-09
ENSG00000104549	SQLE	8	+	124998497	125022283	squalene epoxidase [Source:HGNC Symbol;Acc:HGNC:11279]	protein_coding	11.7669	11.8342	11.9538	30.605	29.2385	24.3077	0.422718	2.1638e-11	7.83724e-09
ENSG00000188175	HEPACAM2	7	-	93188586	93226524	HEPACAM family member 2 [Source:HGNC Symbol;Acc:HGNC:27364]	protein_coding	0.170315	0.170782	0.268976	1.08424	0.980456	0.860281	0.216608	2.81009e-11	1.01156e-08
ENSG00000132003	ZSWIM4	19	+	13795460	13832230	zinc finger SWIM-type containing 4 [Source:HGNC Symbol;Acc:HGNC:25704]	protein_coding	7.83563	7.39024	7.5401	3.33988	3.42889	3.09821	2.30333	2.87337e-11	1.02803e-08
ENSG00000007952	NOX1	X	-	100843324	100874345	NADPH oxidase 1 [Source:HGNC Symbol;Acc:HGNC:7889]	protein_coding	1.07842	0.867683	1.12971	0.223722	0.295867	0.170098	4.31551	3.41613e-11	1.21482e-08
ENSG00000070729	CNGB1	16	-	57882340	57971116	cyclic nucleotide gated channel beta 1 [Source:HGNC Symbol;Acc:HGNC:2151]	protein_coding	1.17497	1.45044	1.39867	0.257289	0.556992	0.373423	3.32928	3.48483e-11	1.23178e-08
ENSG00000163283	ALPP	2	+	232378534	232382889	alkaline phosphatase, placental [Source:HGNC Symbol;Acc:HGNC:439]	protein_coding	8.84348	7.9985	8.57849	19.9426	19.3163	19.3772	0.433819	3.81724e-11	1.3412e-08
ENSG00000196196	HRCT1	9	+	35906192	35907141	histidine rich carboxyl terminus 1 [Source:HGNC Symbol;Acc:HGNC:33872]	protein_coding	21.0412	24.3355	21.4831	8.90318	9.36774	9.37914	2.41653	4.08158e-11	1.42554e-08
ENSG00000171711	DEFB4A	8	+	7894629	7896711	defensin beta 4A [Source:HGNC Symbol;Acc:HGNC:2767]	protein_coding	0.590058	0.429639	0.517871	0	0	0	52.2523	5.03556e-11	1.74832e-08
ENSG00000206503	HLA-A	6	+	29941260	29945884	major histocompatibility complex, class I, A [Source:HGNC Symbol;Acc:HGNC:4931]	protein_coding	503.4	492.476	561.184	269.473	240.217	306.548	1.90757	5.38269e-11	1.85785e-08
ENSG00000051523	CYBA	16	-	88643283	88651152	cytochrome b-245 alpha chain [Source:HGNC Symbol;Acc:HGNC:2577]	protein_coding	4.94485	4.36551	4.23518	13.0337	12.3032	13.3791	0.350373	5.99093e-11	2.05569e-08
ENSG00000230533	AL356234.2	6	+	137657998	137763984	novel transcript	lincRNA	1.97039	2.29038	2.27265	0.520725	0.406818	0.680321	4.0073	6.08419e-11	2.07556e-08
ENSG00000091129	NRCAM	7	-	108147623	108456717	neuronal cell adhesion molecule [Source:HGNC Symbol;Acc:HGNC:7994]	protein_coding	5.233	6.60666	5.97778	12.832	12.168	15.3738	0.441727	6.25667e-11	2.12206e-08
ENSG00000118898	PPL	16	-	4882507	4960741	periplakin [Source:HGNC Symbol;Acc:HGNC:9273]	protein_coding	7.97892	7.48311	8.76357	16.962	17.7152	17.5572	0.464094	6.55917e-11	2.21187e-08
ENSG00000135114	OASL	12	-	121019111	121039242	2'-5'-oligoadenylate synthetase like [Source:HGNC Symbol;Acc:HGNC:8090]	protein_coding	2.82369	3.01832	2.46213	0.967076	0.706285	0.832768	3.28617	6.6549e-11	2.23133e-08
ENSG00000244731	C4A	6	+	31982024	32002681	complement C4A (Rodgers blood group) [Source:HGNC Symbol;Acc:HGNC:1323]	protein_coding	0.492251	0.973455	0.60037	1.41868	1.65235	1.42755	0.462855	7.02558e-11	2.34223e-08
ENSG00000185885	IFITM1	11	+	313506	315272	interferon induced transmembrane protein 1 [Source:HGNC Symbol;Acc:HGNC:5412]	protein_coding	22.5665	22.0984	19.0574	8.69742	8.10384	8.99679	2.46834	7.39874e-11	2.4527e-08
ENSG00000084710	EFR3B	2	+	25042130	25159137	EFR3 homolog B [Source:HGNC Symbol;Acc:HGNC:29155]	protein_coding	1.97386	2.08695	2.25699	0.907163	0.854725	0.843551	2.40863	8.47009e-11	2.79208e-08
ENSG00000103888	CEMIP	15	+	80779343	80951776	cell migration inducing hyaluronidase 1 [Source:HGNC Symbol;Acc:HGNC:29213]	protein_coding	6.17112	5.78078	6.24284	15.3848	11.2213	15.81	0.429362	9.55634e-11	3.13256e-08
ENSG00000198466	ZNF587	19	+	57849857	57865112	zinc finger protein 587 [Source:HGNC Symbol;Acc:HGNC:30955]	protein_coding	2.1866	2.31136	1.98011	3.93053	4.63667	6.82934	0.421875	1.01372e-10	3.30449e-08
ENSG00000171243	SOSTDC1	7	-	16461481	16530580	sclerostin domain containing 1 [Source:HGNC Symbol;Acc:HGNC:21748]	protein_coding	0.013349	0.041572	0.09366	0.770332	0.710915	0.640915	0.0829775	1.06233e-10	3.44382e-08
ENSG00000101298	SNPH	20	+	1266280	1309328	syntaphilin [Source:HGNC Symbol;Acc:HGNC:15931]	protein_coding	3.52766	3.40129	3.27438	1.33052	1.24604	1.53339	2.47185	1.07469e-10	3.46475e-08
ENSG00000168646	AXIN2	17	-	65528563	65561647	axin 2 [Source:HGNC Symbol;Acc:HGNC:904]	protein_coding	23.5684	25.7587	24.1142	13.8405	12.2703	12.2401	1.91427	1.14108e-10	3.6587e-08
ENSG00000261040	WFDC21P	17	-	60083566	60091885	WAP four-disulfide core domain 21, pseudogene [Source:HGNC Symbol;Acc:HGNC:50357]	transcribed_unitary_pseudogene	14.6748	15.3861	11.4541	5.14139	4.36431	4.77864	2.90233	1.24609e-10	3.97368e-08
ENSG00000134321	RSAD2	2	+	6865806	6898239	radical S-adenosyl methionine domain containing 2 [Source:HGNC Symbol;Acc:HGNC:30908]	protein_coding	2.6585	2.27202	2.12862	0.868886	0.756248	1.01392	2.65605	1.3009e-10	4.10384e-08
ENSG00000174059	CD34	1	-	207880972	207911402	CD34 molecule [Source:HGNC Symbol;Acc:HGNC:1662]	protein_coding	6.662	6.75288	6.05143	2.84091	2.74871	2.58521	2.3762	1.2998e-10	4.10384e-08
ENSG00000165376	CLDN2	X	+	106900164	106930861	claudin 2 [Source:HGNC Symbol;Acc:HGNC:2041]	protein_coding	16.2066	16.0363	15.3296	7.41748	7.30813	7.45973	2.14278	1.35586e-10	4.25436e-08
ENSG00000179772	FOXS1	20	-	31844301	31845619	forkhead box S1 [Source:HGNC Symbol;Acc:HGNC:3735]	protein_coding	1.5554	1.44193	1.38272	4.32869	4.21497	4.70841	0.33203	1.40138e-10	4.37381e-08
ENSG00000162704	ARPC5	1	-	183620846	183635757	actin related protein 2/3 complex subunit 5 [Source:HGNC Symbol;Acc:HGNC:708]	protein_coding	48.6697	56.0459	48.761	27.0058	24.4108	25.7738	1.9879	1.68879e-10	5.19153e-08
ENSG00000182866	LCK	1	+	32251239	32286165	LCK proto-oncogene, Src family tyrosine kinase [Source:HGNC Symbol;Acc:HGNC:6524]	protein_coding	0.05254	0.089619	0.057011	0.276842	0.410924	0.555844	0.179937	1.68993e-10	5.19153e-08
ENSG00000167508	MVD	16	-	88651935	88663161	mevalonate diphosphate decarboxylase [Source:HGNC Symbol;Acc:HGNC:7529]	protein_coding	7.7673	9.30243	7.79835	20.9337	23.3535	20.3528	0.385002	1.77539e-10	5.42566e-08
ENSG00000166143	PPP1R14D	15	-	40815445	40828709	protein phosphatase 1 regulatory inhibitor subunit 14D [Source:HGNC Symbol;Acc:HGNC:14953]	protein_coding	5.6836	5.60825	6.67585	2.25201	1.87506	1.72989	3.05721	1.9383e-10	5.89284e-08
ENSG00000131203	IDO1	8	+	39902275	39928444	indoleamine 2,3-dioxygenase 1 [Source:HGNC Symbol;Acc:HGNC:6059]	protein_coding	6.74442	7.07306	5.89737	2.46103	2.69736	2.32278	2.62873	2.07103e-10	6.2639e-08
ENSG00000143153	ATP1B1	1	+	169105697	169132722	ATPase Na+/K+ transporting subunit beta 1 [Source:HGNC Symbol;Acc:HGNC:804]	protein_coding	895.944	868.642	859.981	494.401	469.481	467.958	1.83299	2.10624e-10	6.33772e-08
ENSG00000259070	LINC00639	14	-	38749339	38948273	long intergenic non-protein coding RNA 639 [Source:HGNC Symbol;Acc:HGNC:27502]	lincRNA	0.275122	0.558473	0.211345	1.16756	1.12368	1.17308	0.307625	2.15345e-10	6.44673e-08
ENSG00000124145	SDC4	20	-	45325288	45348424	syndecan 4 [Source:HGNC Symbol;Acc:HGNC:10661]	protein_coding	102.571	101.934	105.79	56.6419	53.8284	54.6472	1.87908	2.38833e-10	7.11358e-08
ENSG00000187608	ISG15	1	+	1001138	1014540	ISG15 ubiquitin-like modifier [Source:HGNC Symbol;Acc:HGNC:4053]	protein_coding	57.3445	61.0885	51.5948	30.2001	26.9248	26.6639	2.02887	2.40929e-10	7.13978e-08
ENSG00000179520	SLC17A8	12	+	100357079	100422059	solute carrier family 17 member 8 [Source:HGNC Symbol;Acc:HGNC:20151]	protein_coding	0.008081	0.008388	0	0.075818	0.16424	0.129611	0.116269	2.54126e-10	7.49303e-08
ENSG00000138735	PDE5A	4	-	119494395	119628991	phosphodiesterase 5A [Source:HGNC Symbol;Acc:HGNC:8784]	protein_coding	1.73211	1.48998	1.87398	4.21916	4.00575	3.69694	0.428893	2.55734e-10	7.50273e-08
ENSG00000082684	SEMA5B	3	-	122909082	123028605	semaphorin 5B [Source:HGNC Symbol;Acc:HGNC:10737]	protein_coding	0.153148	0.070685	0.121117	0.627669	0.527893	0.567848	0.21384	3.8983e-10	1.13799e-07
ENSG00000169252	ADRB2	5	+	148825245	148828687	adrenoceptor beta 2 [Source:HGNC Symbol;Acc:HGNC:286]	protein_coding	20.7559	21.0265	19.3696	10.1759	10.4548	9.77117	2.01046	4.15404e-10	1.20665e-07
ENSG00000134324	LPIN1	2	+	11677595	11827409	lipin 1 [Source:HGNC Symbol;Acc:HGNC:13345]	protein_coding	8.50048	7.62193	7.53176	18.6448	21.3	18.5739	0.404521	4.31552e-10	1.24738e-07
ENSG00000162552	WNT4	1	-	22117305	22143969	Wnt family member 4 [Source:HGNC Symbol;Acc:HGNC:12783]	protein_coding	18.8098	19.8987	17.9985	8.96408	9.64027	9.81554	1.99428	4.51284e-10	1.29802e-07
ENSG00000111341	MGP	12	-	14881181	14885926	matrix Gla protein [Source:HGNC Symbol;Acc:HGNC:7060]	protein_coding	4.02153	10.3131	9.58394	30.252	31.3995	29.4208	0.262876	5.03611e-10	1.44146e-07
ENSG00000215559	ANKRD20A11P	21	-	13909574	13980437	ankyrin repeat domain 20 family member A11, pseudogene [Source:HGNC Symbol;Acc:HGNC:42024]	transcribed_unprocessed_pseudogene	1.56811	1.62197	1.85278	0.547071	0.422492	0.628821	3.11527	5.52425e-10	1.5735e-07
ENSG00000266302	AC098850.3	17	+	16690261	16804453	novel transcript	protein_coding	0	0	0	0.014835	0.033216	0.022739	0.297649	5.88553e-10	1.66831e-07
ENSG00000057657	PRDM1	6	+	106086320	106109939	PR/SET domain 1 [Source:HGNC Symbol;Acc:HGNC:9346]	protein_coding	2.49809	2.51476	2.69138	0.95231	1.14554	0.98569	2.48406	6.4764e-10	1.82697e-07
ENSG00000270168	AC004233.2	16	+	2988256	3002016	novel protein	protein_coding	0.308295	0.406228	0.322481	1.07446	1.38116	1.26667	0.284361	7.33838e-10	2.06022e-07
ENSG00000109107	ALDOC	17	-	28573115	28577264	aldolase, fructose-bisphosphate C [Source:HGNC Symbol;Acc:HGNC:418]	protein_coding	3.86709	3.51305	3.22058	9.3697	8.9314	8.56661	0.395228	7.44212e-10	2.0794e-07
ENSG00000159450	TCHH	1	-	152106317	152115454	trichohyalin [Source:HGNC Symbol;Acc:HGNC:11791]	protein_coding	0.554621	0.430229	0.576226	1.39106	1.63366	1.43633	0.354277	9.11984e-10	2.53609e-07
ENSG00000198911	SREBF2	22	+	41833079	41907308	sterol regulatory element binding transcription factor 2 [Source:HGNC Symbol;Acc:HGNC:11290]	protein_coding	13.0092	12.7088	12.9743	27.4096	25.8645	26.9437	0.482534	9.45055e-10	2.61566e-07
ENSG00000006118	TMEM132A	11	+	60924463	60937159	transmembrane protein 132A [Source:HGNC Symbol;Acc:HGNC:31092]	protein_coding	63.0216	58.778	60.2019	31.9568	31.286	30.4152	1.94295	9.97745e-10	2.74853e-07
ENSG00000145113	MUC4	3	-	195746765	195812277	mucin 4, cell surface associated [Source:HGNC Symbol;Acc:HGNC:7514]	protein_coding	0.08808	0.214929	0.27862	0.686585	0.893521	0.777122	0.256209	1.07888e-09	2.95816e-07
ENSG00000189120	SP6	17	-	47844908	47855874	Sp6 transcription factor [Source:HGNC Symbol;Acc:HGNC:14530]	protein_coding	0.741922	0.765173	0.751366	1.94454	2.0799	1.99903	0.378041	1.23098e-09	3.3595e-07
ENSG00000123689	G0S2	1	+	209675420	209676388	G0/G1 switch 2 [Source:HGNC Symbol;Acc:HGNC:30229]	protein_coding	22.7717	28.0417	24.1502	10.3266	10.561	11.7478	2.29581	1.23773e-09	3.36228e-07
ENSG00000101670	LIPG	18	+	49560699	49599182	lipase G, endothelial type [Source:HGNC Symbol;Acc:HGNC:6623]	protein_coding	1.69357	4.21194	2.02895	6.0979	5.62673	5.17896	0.470335	1.32048e-09	3.57052e-07
ENSG00000135363	LMO2	11	-	33858576	33892289	LIM domain only 2 [Source:HGNC Symbol;Acc:HGNC:6642]	protein_coding	6.90614	7.54557	7.14006	2.84404	3.26179	2.23781	2.58212	1.35087e-09	3.63593e-07
ENSG00000081052	COL4A4	2	-	227002711	227164453	collagen type IV alpha 4 chain [Source:HGNC Symbol;Acc:HGNC:2206]	protein_coding	1.74048	1.7174	1.79301	3.95258	4.0259	3.74933	0.449139	1.39188e-09	3.72923e-07
ENSG00000118849	RARRES1	3	-	158696892	158732696	retinoic acid receptor responder 1 [Source:HGNC Symbol;Acc:HGNC:9867]	protein_coding	2.52697	2.72952	3.25061	7.15564	6.01635	8.3782	0.395599	1.40274e-09	3.74123e-07
ENSG00000173237	C11orf86	11	+	66975277	66977004	chromosome 11 open reading frame 86 [Source:HGNC Symbol;Acc:HGNC:34442]	protein_coding	0.837116	1.34925	1.10532	0.233059	0.290998	0.167362	4.60438	1.48281e-09	3.9369e-07
ENSG00000237862	Z94160.1	22	-	37352190	37354839	uncharacterized LOC100506271 [Source:NCBI gene;Acc:100506271]	sense_intronic	0	0	0	0.07501	0.075502	0.126516	0.097711	1.49881e-09	3.96146e-07
ENSG00000164211	STARD4	5	-	111496033	111512590	StAR related lipid transfer domain containing 4 [Source:HGNC Symbol;Acc:HGNC:18058]	protein_coding	3.48716	2.83508	3.11429	9.06262	7.83256	8.03028	0.379337	1.53283e-09	4.03319e-07
ENSG00000147041	SYTL5	X	+	38006582	38128819	synaptotagmin like 5 [Source:HGNC Symbol;Acc:HGNC:15589]	protein_coding	0.538779	0.594309	0.679902	1.69153	1.77662	1.56852	0.363748	1.54284e-09	4.04142e-07
ENSG00000157613	CREB3L1	11	+	46277661	46321422	cAMP responsive element binding protein 3 like 1 [Source:HGNC Symbol;Acc:HGNC:18856]	protein_coding	5.02283	4.13752	4.02882	2.49775	2.45664	1.9186	1.91499	1.65293e-09	4.31056e-07
ENSG00000117595	IRF6	1	-	209785623	209806175	interferon regulatory factor 6 [Source:HGNC Symbol;Acc:HGNC:6121]	protein_coding	0.522477	0.572569	0.583122	1.70786	1.46973	1.54307	0.359564	1.6914e-09	4.39135e-07
ENSG00000109586	GALNT7	4	+	173168753	173323967	polypeptide N-acetylgalactosaminyltransferase 7 [Source:HGNC Symbol;Acc:HGNC:4129]	protein_coding	26.3541	23.8221	27.1988	49.0244	53.6331	57.5494	0.483066	1.74131e-09	4.48127e-07
ENSG00000130513	GDF15	19	+	18374731	18389176	growth differentiation factor 15 [Source:HGNC Symbol;Acc:HGNC:30142]	protein_coding	472.661	510.176	443.579	267.834	260.938	265.282	1.79634	1.73502e-09	4.48127e-07
ENSG00000119514	GALNT12	9	+	98807699	98850081	polypeptide N-acetylgalactosaminyltransferase 12 [Source:HGNC Symbol;Acc:HGNC:19877]	protein_coding	18.9182	20.6453	19.9471	40.6056	40.7098	39.7747	0.491583	1.92623e-09	4.92669e-07
ENSG00000212724	KRTAP2-3	17	-	41059240	41060114	keratin associated protein 2-3 [Source:HGNC Symbol;Acc:HGNC:18906]	protein_coding	4.01031	4.32737	3.83921	1.26882	1.61155	1.39057	2.83819	1.93118e-09	4.92669e-07
ENSG00000072310	SREBF1	17	-	17810399	17837002	sterol regulatory element binding transcription factor 1 [Source:HGNC Symbol;Acc:HGNC:11289]	protein_coding	59.5763	66.355	60.0028	121.144	119.991	115.436	0.521491	1.94844e-09	4.94921e-07
ENSG00000197415	VEPH1	3	-	157259742	157533619	ventricular zone expressed PH domain containing 1 [Source:HGNC Symbol;Acc:HGNC:25735]	protein_coding	1.52741	1.25382	1.9054	3.21731	3.21543	2.89113	0.504244	1.98099e-09	5.01019e-07
ENSG00000172244	C5orf34	5	-	43486701	43515145	chromosome 5 open reading frame 34 [Source:HGNC Symbol;Acc:HGNC:24738]	protein_coding	7.53316	7.14912	7.66584	16.2489	17.2734	17.1652	0.441231	2.04205e-09	5.14245e-07
ENSG00000243566	UPK3B	7	+	76510428	76516521	uroplakin 3B [Source:HGNC Symbol;Acc:HGNC:21444]	protein_coding	11.7167	10.8744	11.4451	25.8234	23.2367	22.6504	0.474853	2.07481e-09	5.20264e-07
ENSG00000161270	NPHS1	19	-	35825964	35869287	NPHS1, nephrin [Source:HGNC Symbol;Acc:HGNC:7908]	protein_coding	0.322163	0.434736	0.421501	0.056468	0.122801	0.066518	4.38164	2.11655e-09	5.2847e-07
ENSG00000078401	EDN1	6	+	12290363	12297194	endothelin 1 [Source:HGNC Symbol;Acc:HGNC:3176]	protein_coding	17.6251	18.2942	17.5836	8.2737	8.6346	8.82348	2.078	2.20235e-09	5.47565e-07
ENSG00000002726	AOC1	7	+	150824627	150861504	amine oxidase, copper containing 1 [Source:HGNC Symbol;Acc:HGNC:80]	protein_coding	0.127337	0.110357	0.19712	0.718995	0.759349	0.557949	0.224951	2.27834e-09	5.64068e-07
ENSG00000182836	PLCXD3	5	-	41306954	41510628	phosphatidylinositol specific phospholipase C X domain containing 3 [Source:HGNC Symbol;Acc:HGNC:31822]	protein_coding	3.28238	2.73291	3.21682	6.94747	6.73327	6.8458	0.450568	2.39138e-09	5.89566e-07
ENSG00000165757	JCAD	10	-	30012800	30115494	junctional cadherin 5 associated [Source:HGNC Symbol;Acc:HGNC:29283]	protein_coding	14.7707	12.4189	15.1914	7.30569	7.58945	7.23014	1.91426	2.62526e-09	6.44517e-07
ENSG00000261786	AC006058.1	3	+	44117299	44122365	novel transcript	lincRNA	1.09428	1.1923	1.26017	2.78648	2.81297	3.03698	0.412713	2.80212e-09	6.85071e-07
ENSG00000102287	GABRE	X	-	151953124	151974680	gamma-aminobutyric acid type A receptor epsilon subunit [Source:HGNC Symbol;Acc:HGNC:4085]	protein_coding	14.8981	14.8468	16.1603	28.7023	30.9945	29.9838	0.512038	2.89125e-09	7.03929e-07
ENSG00000170523	KRT83	12	-	52314301	52321398	keratin 83 [Source:HGNC Symbol;Acc:HGNC:6460]	protein_coding	3.41161	3.35797	2.98566	1.2135	1.34868	1.28145	2.52612	3.16213e-09	7.667e-07
ENSG00000198734	F5	1	-	169514166	169586588	coagulation factor V [Source:HGNC Symbol;Acc:HGNC:3542]	protein_coding	0.178441	0.226429	0.535395	0.713002	0.76898	0.922962	0.398475	3.24515e-09	7.8359e-07
ENSG00000198915	RASGEF1A	10	-	43194535	43266919	RasGEF domain family member 1A [Source:HGNC Symbol;Acc:HGNC:24246]	protein_coding	0.19194	0.230819	0.168136	0.038547	0.030262	0.042978	4.37907	3.4412e-09	8.27524e-07
ENSG00000128965	CHAC1	15	+	40952962	40956519	ChaC glutathione specific gamma-glutamylcyclotransferase 1 [Source:HGNC Symbol;Acc:HGNC:28680]	protein_coding	4.59084	7.11602	4.9637	2.42929	2.02872	2.42598	2.41547	3.53906e-09	8.44137e-07
ENSG00000215182	MUC5AC	11	+	1157953	1201138	mucin 5AC, oligomeric mucus/gel-forming [Source:HGNC Symbol;Acc:HGNC:7515]	protein_coding	2.06376	1.64432	2.16481	4.47694	4.37923	4.04283	0.456562	3.52724e-09	8.44137e-07
ENSG00000204525	HLA-C	6	-	31268749	31272130	major histocompatibility complex, class I, C [Source:HGNC Symbol;Acc:HGNC:4933]	protein_coding	268.988	273.894	239.076	120.999	168.306	124.728	1.88857	3.74514e-09	8.89675e-07
ENSG00000170525	PFKFB3	10	+	6144934	6254644	6-phosphofructo-2-kinase/fructose-2,6-biphosphatase 3 [Source:HGNC Symbol;Acc:HGNC:8874]	protein_coding	39.9454	36.7458	35.6819	14.3147	19.728	12.4466	2.41627	4.33432e-09	1.02549e-06
ENSG00000166106	ADAMTS15	11	+	130448974	130476641	ADAM metallopeptidase with thrombospondin type 1 motif 15 [Source:HGNC Symbol;Acc:HGNC:16305]	protein_coding	5.74844	5.35967	5.75662	12.1543	11.5635	11.4685	0.479742	4.52725e-09	1.06683e-06
ENSG00000174501	ANKRD36C	2	-	95836919	95991831	ankyrin repeat domain 36C [Source:HGNC Symbol;Acc:HGNC:32946]	protein_coding	1.8039	1.88777	2.67496	5.65523	5.61243	5.50018	0.380801	4.58037e-09	1.07503e-06
ENSG00000145901	TNIP1	5	-	151029945	151093577	TNFAIP3 interacting protein 1 [Source:HGNC Symbol;Acc:HGNC:16903]	protein_coding	105.443	105.578	106.978	49.1305	54.5391	74.482	1.78486	4.67333e-09	1.09248e-06
ENSG00000133131	MORC4	X	-	106813871	107000244	MORC family CW-type zinc finger 4 [Source:HGNC Symbol;Acc:HGNC:23485]	protein_coding	56.2772	55.0986	58.2794	30.2631	31.3917	30.7363	1.836	5.38811e-09	1.25457e-06
ENSG00000171303	KCNK3	2	+	26692690	26733420	potassium two pore domain channel subfamily K member 3 [Source:HGNC Symbol;Acc:HGNC:6278]	protein_coding	0.593383	0.65166	0.614053	0.256834	0.177807	0.212915	2.7881	5.61338e-09	1.29674e-06
ENSG00000274422	AC245060.5	22	-	22283928	22287220	novel transcript	lincRNA	0.177785	0.183164	0.183281	0.569042	0.633892	0.552956	0.321537	5.60744e-09	1.29674e-06
ENSG00000139428	MMAB	12	-	109553737	109573874	methylmalonic aciduria (cobalamin deficiency) cblB type [Source:HGNC Symbol;Acc:HGNC:19331]	protein_coding	3.73041	4.31118	3.45647	9.04369	12.3936	10.4978	0.360645	5.71889e-09	1.31593e-06
ENSG00000137648	TMPRSS4	11	+	118077012	118121890	transmembrane serine protease 4 [Source:HGNC Symbol;Acc:HGNC:11878]	protein_coding	0.147227	0.206675	0.227313	0.810182	0.78689	0.766082	0.255401	6.04372e-09	1.38524e-06
ENSG00000205693	MANSC4	12	-	27762738	27771276	MANSC domain containing 4 [Source:HGNC Symbol;Acc:HGNC:40023]	protein_coding	1.62005	1.14131	1.68078	0.282273	0.437014	0.195209	4.73495	6.08641e-09	1.3896e-06
ENSG00000125735	TNFSF14	19	-	6661253	6670588	TNF superfamily member 14 [Source:HGNC Symbol;Acc:HGNC:11930]	protein_coding	8.36968	8.76	10.6127	3.71088	4.54276	4.77649	2.1265	6.99399e-09	1.59062e-06
ENSG00000187908	DMBT1	10	+	122560665	122643736	deleted in malignant brain tumors 1 [Source:HGNC Symbol;Acc:HGNC:2926]	protein_coding	5.91754	5.46858	5.02839	12.7498	11.8584	11.4093	0.45619	7.18287e-09	1.62727e-06
ENSG00000050730	TNIP3	4	-	121131408	121227466	TNFAIP3 interacting protein 3 [Source:HGNC Symbol;Acc:HGNC:19315]	protein_coding	0.053082	0.219967	0.062372	0	0	0	12.1807	7.58542e-09	1.71185e-06
ENSG00000085563	ABCB1	7	-	87503633	87713323	ATP binding cassette subfamily B member 1 [Source:HGNC Symbol;Acc:HGNC:40]	protein_coding	42.7375	40.0351	42.9955	23.4278	23.1679	37.481	1.4957	7.82942e-09	1.76015e-06
ENSG00000197506	SLC28A3	9	-	84275457	84340683	solute carrier family 28 member 3 [Source:HGNC Symbol;Acc:HGNC:16484]	protein_coding	0.382813	0.451705	0.743256	0.074654	0.139957	0.131105	4.27923	7.88861e-09	1.76669e-06
ENSG00000001630	CYP51A1	7	-	92112151	92134803	cytochrome P450 family 51 subfamily A member 1 [Source:HGNC Symbol;Acc:HGNC:2649]	protein_coding	20.9497	19.0314	19.4198	38.5374	40.8314	38.6984	0.503237	8.45575e-09	1.8865e-06
ENSG00000139329	LUM	12	-	91102629	91111831	lumican [Source:HGNC Symbol;Acc:HGNC:6724]	protein_coding	21.9522	22.6888	17.8633	44.3225	42.4255	41.9187	0.485904	8.76553e-09	1.9482e-06
ENSG00000138356	AOX1	2	+	200585868	200677064	aldehyde oxidase 1 [Source:HGNC Symbol;Acc:HGNC:553]	protein_coding	15.4269	20.2773	15.3582	10.7278	13.4999	8.26413	1.57102	8.93264e-09	1.97785e-06
ENSG00000151655	ITIH2	10	+	7703269	7749520	inter-alpha-trypsin inhibitor heavy chain 2 [Source:HGNC Symbol;Acc:HGNC:6167]	protein_coding	0.212115	0.126608	0.210956	0.022457	0.032612	0.029894	5.04231	9.57628e-09	2.1124e-06
ENSG00000133067	LGR6	1	+	202193901	202319781	leucine rich repeat containing G protein-coupled receptor 6 [Source:HGNC Symbol;Acc:HGNC:19719]	protein_coding	9.67957	8.58416	8.4491	4.66042	4.49342	4.31766	1.98073	9.76158e-09	2.14521e-06
ENSG00000197872	FAM49A	2	-	16549459	16666331	family with sequence similarity 49 member A [Source:HGNC Symbol;Acc:HGNC:25373]	protein_coding	0.006892	0.021224	0.011664	0.112505	0.084405	0.152646	0.183846	9.90577e-09	2.16877e-06
ENSG00000281903	LINC02246	21	-	14819699	14918552	long intergenic non-protein coding RNA 2246 [Source:HGNC Symbol;Acc:HGNC:53135]	lincRNA	20.454	20.6663	20.6293	9.54769	10.6676	9.99423	2.04301	1.03931e-08	2.267e-06
ENSG00000059804	SLC2A3	12	-	7919230	7936275	solute carrier family 2 member 3 [Source:HGNC Symbol;Acc:HGNC:11007]	protein_coding	0.138143	0.268184	0.312815	0.740676	0.704603	0.624997	0.356687	1.04772e-08	2.26866e-06
ENSG00000259132	AL132780.3	14	-	22946270	22982258	novel protein	protein_coding	0	0	0	15.884	20.637	0	0.000820771	1.0478e-08	2.26866e-06
ENSG00000186480	INSIG1	7	+	155297776	155310235	insulin induced gene 1 [Source:HGNC Symbol;Acc:HGNC:6083]	protein_coding	17.4242	11.1651	11.6451	33.0583	35.3239	49.6743	0.340974	1.07218e-08	2.31292e-06
ENSG00000108700	CCL8	17	+	34319036	34321402	C-C motif chemokine ligand 8 [Source:HGNC Symbol;Acc:HGNC:10635]	protein_coding	2.34985	2.60452	2.22192	0.331618	0.77607	0.690531	3.9417	1.14138e-08	2.45316e-06
ENSG00000228253	MT-ATP8	MT	+	8366	8572	mitochondrially encoded ATP synthase membrane subunit 8 [Source:HGNC Symbol;Acc:HGNC:7415]	protein_coding	4741.93	5321.99	6442.91	10728.3	10989.5	10611	0.510593	1.15031e-08	2.46334e-06
ENSG00000141574	SECTM1	17	-	82321024	82334074	secreted and transmembrane 1 [Source:HGNC Symbol;Acc:HGNC:10707]	protein_coding	3.71192	4.0068	3.65435	1.7969	1.00294	1.41168	2.68844	1.16644e-08	2.48881e-06
ENSG00000137834	SMAD6	15	+	66702228	66782848	SMAD family member 6 [Source:HGNC Symbol;Acc:HGNC:6772]	protein_coding	21.4369	20.6947	22.8111	12.0234	11.7723	11.2053	1.85472	1.27401e-08	2.68593e-06
ENSG00000169714	CNBP	3	-	129169484	129183922	CCHC-type zinc finger nucleic acid binding protein [Source:HGNC Symbol;Acc:HGNC:13164]	protein_coding	47.7283	43.0764	38.0089	85.5186	94.0315	84.4027	0.488076	1.27017e-08	2.68593e-06
ENSG00000242574	HLA-DMB	6	-	32934629	32941070	major histocompatibility complex, class II, DM beta [Source:HGNC Symbol;Acc:HGNC:4935]	protein_coding	1.98767	2.29948	1.47885	0.5011	0.449047	0.566585	3.74726	1.26485e-08	2.68593e-06
ENSG00000267072	NAGPA-AS1	16	+	5010909	5043999	NAGPA antisense RNA 1 [Source:HGNC Symbol;Acc:HGNC:44184]	lincRNA	0	0	0	0.085105	0.138796	0.042426	0.10124	1.27714e-08	2.68593e-06
ENSG00000107731	UNC5B	10	+	71212570	71302864	unc-5 netrin receptor B [Source:HGNC Symbol;Acc:HGNC:12568]	protein_coding	1.93689	1.76322	2.00776	4.72282	4.1226	4.09421	0.442408	1.28891e-08	2.70099e-06
ENSG00000112303	VNN2	6	-	132743870	132763459	vanin 2 [Source:HGNC Symbol;Acc:HGNC:12706]	protein_coding	7.04992	6.5472	5.29778	2.08682	2.34043	2.76092	2.62184	1.30255e-08	2.71023e-06
ENSG00000133104	SPART	13	-	36301638	36370180	spartin [Source:HGNC Symbol;Acc:HGNC:18514]	protein_coding	0.035696	0.026265	0.036034	0.539719	0.430323	0.449226	0.088317	1.29875e-08	2.71023e-06
ENSG00000172197	MBOAT1	6	-	20102145	20212399	membrane bound O-acyltransferase domain containing 1 [Source:HGNC Symbol;Acc:HGNC:21579]	protein_coding	6.23295	5.05493	6.6494	13.8475	13.6968	14.7414	0.424601	1.31261e-08	2.72151e-06
ENSG00000100628	ASB2	14	-	93934153	93976791	ankyrin repeat and SOCS box containing 2 [Source:HGNC Symbol;Acc:HGNC:16012]	protein_coding	0.151924	0.250081	0.166383	0	0.01811	0.01834	9.00509	1.32842e-08	2.7446e-06
ENSG00000130707	ASS1	9	+	130444929	130501274	argininosuccinate synthase 1 [Source:HGNC Symbol;Acc:HGNC:758]	protein_coding	118.685	123.018	112.035	64.4658	78.7312	69.5509	1.66262	1.33899e-08	2.74842e-06
ENSG00000241399	CD302	2	-	159768630	159798255	CD302 molecule [Source:HGNC Symbol;Acc:HGNC:30843]	protein_coding	0.024726	0.017284	0.032511	0.127987	0.183334	0.161238	0.207978	1.33964e-08	2.74842e-06
ENSG00000198203	SULT1C2	2	+	108288639	108309915	sulfotransferase family 1C member 2 [Source:HGNC Symbol;Acc:HGNC:11456]	protein_coding	0.439748	0.605732	0.729907	1.4977	1.41342	2.17273	0.353039	1.42089e-08	2.90494e-06
ENSG00000257743	MGAM2	7	+	142111749	142222324	maltase-glucoamylase 2 (putative) [Source:HGNC Symbol;Acc:HGNC:28101]	protein_coding	0.08615	0.077321	0.162504	0.471612	0.475981	0.429454	0.252994	1.4295e-08	2.91241e-06
ENSG00000249624	AP000295.1	21	+	33229901	33297160	novel protein	protein_coding	15.8458	16.5649	10.3999	5.39102	5.71122	5.78318	2.53264	1.4485e-08	2.94091e-06
ENSG00000157601	MX1	21	+	41420304	41459214	MX dynamin like GTPase 1 [Source:HGNC Symbol;Acc:HGNC:7532]	protein_coding	44.6715	42.6764	42.2476	25.2316	24.4834	25.4218	1.7245	1.79565e-08	3.63316e-06
ENSG00000247627	MTND4P12	5	-	134926660	134928036	MT-ND4 pseudogene 12 [Source:HGNC Symbol;Acc:HGNC:42199]	processed_pseudogene	1.01643	1.00957	1.16435	3.07155	3.00417	2.72315	0.364752	1.91141e-08	3.85409e-06
ENSG00000112972	HMGCS1	5	-	43289395	43313512	3-hydroxy-3-methylglutaryl-CoA synthase 1 [Source:HGNC Symbol;Acc:HGNC:5007]	protein_coding	14.0602	7.1856	13.6777	52.6184	28.3478	54.7375	0.257515	1.96485e-08	3.94827e-06
ENSG00000168477	TNXB	6	-	32041153	32115334	tenascin XB [Source:HGNC Symbol;Acc:HGNC:11976]	protein_coding	1.24656	0.878475	0.945914	2.43292	2.0261	2.20408	0.463305	2.0445e-08	4.09431e-06
ENSG00000165949	IFI27	14	+	94104836	94116698	interferon alpha inducible protein 27 [Source:HGNC Symbol;Acc:HGNC:5397]	protein_coding	3.49501	2.33349	3.49349	1.05758	0.862701	0.468193	3.8669	2.1583e-08	4.3075e-06
ENSG00000172403	SYNPO2	4	+	118850688	119061247	synaptopodin 2 [Source:HGNC Symbol;Acc:HGNC:17732]	protein_coding	0.226196	0.211503	0.216376	0.597673	0.547517	0.580067	0.389729	2.31725e-08	4.60905e-06
ENSG00000113161	HMGCR	5	+	75336329	75362104	3-hydroxy-3-methylglutaryl-CoA reductase [Source:HGNC Symbol;Acc:HGNC:5006]	protein_coding	6.63597	5.53387	6.8043	12.3932	11.3176	13.0421	0.516657	2.36311e-08	4.68438e-06
ENSG00000169439	SDC2	8	+	96493351	96611780	syndecan 2 [Source:HGNC Symbol;Acc:HGNC:10659]	protein_coding	2.97444	3.60372	3.59275	13.4061	6.71476	11.2308	0.32506	2.48426e-08	4.90797e-06
ENSG00000148965	SAA4	11	-	18231349	18236893	serum amyloid A4, constitutive [Source:HGNC Symbol;Acc:HGNC:10516]	protein_coding	2.18019	1.71984	1.44209	0.331853	0.545518	0.224458	4.74641	2.55522e-08	5.03121e-06
ENSG00000164794	KCNV1	8	-	109963645	109975847	potassium voltage-gated channel modifier subfamily V member 1 [Source:HGNC Symbol;Acc:HGNC:18861]	protein_coding	0.025549	0.021814	0.014363	0.099875	0.225712	0.092635	0.204644	2.56566e-08	5.03488e-06
ENSG00000147889	CDKN2A	9	-	21967753	21995301	cyclin dependent kinase inhibitor 2A [Source:HGNC Symbol;Acc:HGNC:1787]	protein_coding	0.012543	0.109979	0.097958	0.70216	0.52613	0.916618	0.115168	2.61048e-08	5.10575e-06
ENSG00000131378	RFTN1	3	-	16313574	16514026	raftlin, lipid raft linker 1 [Source:HGNC Symbol;Acc:HGNC:30278]	protein_coding	2.08322	2.04886	2.24261	0.896643	0.962981	0.824369	2.35988	2.74205e-08	5.34526e-06
ENSG00000163359	COL6A3	2	-	237324003	237414375	collagen type VI alpha 3 chain [Source:HGNC Symbol;Acc:HGNC:2213]	protein_coding	0.312942	0.285512	0.212951	0.664064	0.641183	0.764994	0.400623	2.78011e-08	5.40151e-06
ENSG00000134508	CABLES1	18	+	23134564	23260467	Cdk5 and Abl enzyme substrate 1 [Source:HGNC Symbol;Acc:HGNC:25097]	protein_coding	15.9819	18.1782	13.4684	8.23705	8.24669	8.45017	1.9091	2.85851e-08	5.53552e-06
ENSG00000010295	IFFO1	12	-	6538375	6556083	intermediate filament family orphan 1 [Source:HGNC Symbol;Acc:HGNC:24970]	protein_coding	7.34521	6.61311	6.13368	2.91489	3.02559	3.17192	2.20095	3.12952e-08	6.04038e-06
ENSG00000120437	ACAT2	6	+	159760328	159779055	acetyl-CoA acetyltransferase 2 [Source:HGNC Symbol;Acc:HGNC:94]	protein_coding	9.31085	9.97646	9.88841	20.9158	20.4466	20.9489	0.468481	3.29062e-08	6.3305e-06
ENSG00000140479	PCSK6	15	-	101297142	101525202	proprotein convertase subtilisin/kexin type 6 [Source:HGNC Symbol;Acc:HGNC:8569]	protein_coding	21.3813	23.1797	22.3873	12.524	13.2893	12.705	1.73752	3.84443e-08	7.37175e-06
ENSG00000169862	CTNND2	5	-	10971840	11904043	catenin delta 2 [Source:HGNC Symbol;Acc:HGNC:2516]	protein_coding	0	0	0	0.01813	0.03199	0.029444	0.273813	4.03389e-08	7.70986e-06
ENSG00000176907	TCIM	8	+	40153455	40155308	transcriptional and immune response regulator [Source:HGNC Symbol;Acc:HGNC:1357]	protein_coding	9.48489	11.8747	10.1057	5.1223	4.99094	4.79419	2.10848	4.07028e-08	7.75414e-06
ENSG00000073910	FRY	13	+	31846713	32299122	FRY microtubule binding protein [Source:HGNC Symbol;Acc:HGNC:20367]	protein_coding	0.782752	0.738881	0.761125	1.4224	1.79409	1.51587	0.485633	4.15183e-08	7.88221e-06
ENSG00000267216	AC020915.1	19	+	58278966	58315197	novel transcript	protein_coding	3.06394	0.457867	3.34786	0.27164	0.148139	0.288181	9.34965	4.16437e-08	7.88221e-06
ENSG00000109511	ANXA10	4	+	168092515	168187690	annexin A10 [Source:HGNC Symbol;Acc:HGNC:534]	protein_coding	6.73358	6.72432	6.44471	13.878	14.7825	15.082	0.455368	4.25952e-08	8.03639e-06
ENSG00000166394	CYB5R2	11	-	7665100	7677222	cytochrome b5 reductase 2 [Source:HGNC Symbol;Acc:HGNC:24376]	protein_coding	1.20246	1.71271	1.06211	0	0.072313	0.208276	12.9022	4.29622e-08	8.07965e-06
ENSG00000124406	ATP8A1	4	-	42408373	42657105	ATPase phospholipid transporting 8A1 [Source:HGNC Symbol;Acc:HGNC:13531]	protein_coding	0.464633	0.403019	0.505432	1.10606	0.878168	0.7724	0.503506	4.38523e-08	8.19451e-06
ENSG00000166734	CASC4	15	+	44288729	44415758	cancer susceptibility 4 [Source:HGNC Symbol;Acc:HGNC:24892]	protein_coding	20.5084	20.4121	24.81	12.7344	11.9126	13.2578	1.73351	4.38157e-08	8.19451e-06
ENSG00000090382	LYZ	12	+	69348341	69354234	lysozyme [Source:HGNC Symbol;Acc:HGNC:6740]	protein_coding	9.65108	10.8462	9.92336	22.3954	21.9941	20.7451	0.467288	4.4315e-08	8.25469e-06
ENSG00000204930	FAM221B	9	-	35816391	35828747	family with sequence similarity 221 member B [Source:HGNC Symbol;Acc:HGNC:30762]	protein_coding	0.475705	0.533325	0.463933	0.109956	0.122303	0.202315	3.23514	4.46039e-08	8.25608e-06
ENSG00000235513	AL035681.1	22	-	41209122	41217627	novel transcript, antisense to L3MBTL2	antisense	0	0	0	0.039836	0.061281	0.066011	0.152185	4.44926e-08	8.25608e-06
ENSG00000159388	BTG2	1	+	203305491	203309602	BTG anti-proliferation factor 2 [Source:HGNC Symbol;Acc:HGNC:1131]	protein_coding	6.75045	7.19148	6.54013	13.6001	14.641	14.377	0.480961	4.55891e-08	8.41191e-06
ENSG00000227591	AL031316.1	1	-	209661364	209724125	uncharacterized LOC101930114 [Source:NCBI gene;Acc:101930114]	antisense	2.21051	1.94726	1.51748	0.473185	0.401371	0.431266	4.27097	4.68953e-08	8.6258e-06
ENSG00000118515	SGK1	6	-	134169246	134318112	serum/glucocorticoid regulated kinase 1 [Source:HGNC Symbol;Acc:HGNC:10810]	protein_coding	26.2069	15.0508	15.9115	5.10946	8.88188	7.44868	2.66414	4.94674e-08	9.07047e-06
ENSG00000154162	CDH12	5	-	21750673	22853622	cadherin 12 [Source:HGNC Symbol;Acc:HGNC:1751]	protein_coding	0.487342	0.464862	0.677509	1.54522	1.67646	1.82964	0.32663	5.39406e-08	9.85987e-06
ENSG00000233621	LINC01137	1	-	37454879	37474411	long intergenic non-protein coding RNA 1137 [Source:HGNC Symbol;Acc:HGNC:49453]	antisense	3.88358	4.44387	4.04787	1.69403	1.76966	1.85653	2.31866	5.51655e-08	1.00525e-05
ENSG00000137767	SQOR	15	+	45631148	45691294	sulfide quinone oxidoreductase [Source:HGNC Symbol;Acc:HGNC:20390]	protein_coding	28.1683	29.8091	27.7622	15.6175	16.4378	15.0598	1.81927	5.56127e-08	1.01026e-05
ENSG00000140379	BCL2A1	15	-	79960889	79971446	BCL2 related protein A1 [Source:HGNC Symbol;Acc:HGNC:991]	protein_coding	2.13985	2.51387	1.58248	0.304975	0.55541	0.628911	4.12441	5.63137e-08	1.01983e-05
ENSG00000137872	SEMA6D	15	+	47184101	47774223	semaphorin 6D [Source:HGNC Symbol;Acc:HGNC:16770]	protein_coding	0.008901	0.004821	0.067282	0.054176	0.059903	0.110378	0.436239	5.67148e-08	1.02394e-05
ENSG00000134258	VTCN1	1	-	117143587	117210960	V-set domain containing T cell activation inhibitor 1 [Source:HGNC Symbol;Acc:HGNC:28873]	protein_coding	2.45087	2.45713	2.81293	0.979764	1.18043	1.33145	2.20094	6.18171e-08	1.11263e-05
ENSG00000126259	KIRREL2	19	+	35855861	35867109	kirre like nephrin family adhesion molecule 2 [Source:HGNC Symbol;Acc:HGNC:18816]	protein_coding	0.044277	0.044213	0.037513	0	0	0	5.2001	6.78213e-08	1.21697e-05
ENSG00000153904	DDAH1	1	-	85318481	85578363	dimethylarginine dimethylaminohydrolase 1 [Source:HGNC Symbol;Acc:HGNC:2715]	protein_coding	7.11589	6.73473	7.39355	14.3055	14.792	13.6095	0.497793	6.85011e-08	1.22542e-05
ENSG00000254842	LINC02551	11	-	130844191	130865561	long intergenic non-protein coding RNA 2551 [Source:HGNC Symbol;Acc:HGNC:53586]	lincRNA	0.238184	0.182544	0.183429	0.730006	0.763789	0.911462	0.260407	7.18618e-08	1.28163e-05
ENSG00000170271	FAXDC2	5	-	154818491	154859252	fatty acid hydroxylase domain containing 2 [Source:HGNC Symbol;Acc:HGNC:1334]	protein_coding	14.043	16.0512	15.2621	8.90744	7.72781	8.77674	1.78391	7.30338e-08	1.29859e-05
ENSG00000196517	SLC6A9	1	-	43991500	44031467	solute carrier family 6 member 9 [Source:HGNC Symbol;Acc:HGNC:11056]	protein_coding	1.20322	1.18282	1.1831	0.551749	0.423388	0.45947	2.45741	7.39436e-08	1.31079e-05
ENSG00000113070	HBEGF	5	-	140332843	140346631	heparin binding EGF like growth factor [Source:HGNC Symbol;Acc:HGNC:3059]	protein_coding	25.9932	26.8904	28.4208	14.8712	14.9341	15.266	1.80337	7.76565e-08	1.37246e-05
ENSG00000120875	DUSP4	8	-	29333064	29350668	dual specificity phosphatase 4 [Source:HGNC Symbol;Acc:HGNC:3070]	protein_coding	15.2625	14.5515	14.7304	8.57243	7.97105	8.52062	1.77629	8.65437e-08	1.52494e-05
ENSG00000153823	PID1	2	-	228850526	229271285	phosphotyrosine interaction domain containing 1 [Source:HGNC Symbol;Acc:HGNC:26084]	protein_coding	0.311727	0.246153	0.267685	0.072239	0.089775	0.063842	3.34393	8.81615e-08	1.54879e-05
ENSG00000186862	PDZD7	10	-	101007683	101032295	PDZ domain containing 7 [Source:HGNC Symbol;Acc:HGNC:26257]	protein_coding	0.300848	0.52084	0.30142	0.078414	0.094562	0.085614	3.99566	8.90611e-08	1.55992e-05
ENSG00000151414	NEK7	1	+	198156963	198322420	NIMA related kinase 7 [Source:HGNC Symbol;Acc:HGNC:13386]	protein_coding	14.0747	11.2892	12.9287	25.5896	23.8448	24.682	0.51685	9.41276e-08	1.64376e-05
ENSG00000162078	ZG16B	16	+	2830169	2839585	zymogen granule protein 16B [Source:HGNC Symbol;Acc:HGNC:30456]	protein_coding	64.0264	71.317	60.8842	32.3797	32.2569	33.1032	2.00734	9.796e-08	1.70561e-05
ENSG00000139567	ACVRL1	12	+	51906908	51923361	activin A receptor like type 1 [Source:HGNC Symbol;Acc:HGNC:175]	protein_coding	1.91039	1.60699	1.51185	0.850949	0.654241	0.525669	2.45491	1.00196e-07	1.73938e-05
ENSG00000066056	TIE1	1	+	43300993	43323108	tyrosine kinase with immunoglobulin like and EGF like domains 1 [Source:HGNC Symbol;Acc:HGNC:11809]	protein_coding	0	0	0	0.025654	0.03832	0.075675	0.176836	1.00612e-07	1.74144e-05
ENSG00000176788	BASP1	5	+	17065598	17276843	brain abundant membrane attached signal protein 1 [Source:HGNC Symbol;Acc:HGNC:957]	protein_coding	0.182461	0.113975	0.156438	0.017795	0.0167	0.015533	6.03381	1.02407e-07	1.7673e-05
ENSG00000137959	IFI44L	1	+	78619922	78646145	interferon induced protein 44 like [Source:HGNC Symbol;Acc:HGNC:17817]	protein_coding	1.62676	2.14598	1.85818	0.728524	0.938352	0.701745	2.36007	1.08021e-07	1.85872e-05
ENSG00000224905	AP001347.1	21	+	14027421	14144468	novel transcript, antisense to LIPI	antisense	0.940536	0.776503	0.927031	0.311134	0.244592	0.203806	3.38691	1.23796e-07	2.12394e-05
ENSG00000225032	AL162586.1	9	+	127816066	127822520	uncharacterized LOC102723566 [Source:NCBI gene;Acc:102723566]	antisense	0.977753	0.729812	0.893291	2.12958	2.23355	2.91405	0.360037	1.25929e-07	2.15423e-05
ENSG00000145451	GLRA3	4	-	174636914	174829314	glycine receptor alpha 3 [Source:HGNC Symbol;Acc:HGNC:4328]	protein_coding	0.122464	0.082934	0.243798	0.468446	0.742853	0.606543	0.259327	1.28868e-07	2.1981e-05
ENSG00000142623	PADI1	1	+	17205126	17246005	peptidyl arginine deiminase 1 [Source:HGNC Symbol;Acc:HGNC:18367]	protein_coding	21.5466	23.3729	23.12	42.5052	43.0556	43.4178	0.527635	1.31858e-07	2.24257e-05
ENSG00000255710	AP003170.1	11	-	113820856	113821885	interferon stimulated exonuclease gene 20kDa-like 2 (ISG20L2) pseudogene	processed_pseudogene	0	0.024003	0	0.283947	0.165414	0.178992	0.0820274	1.41675e-07	2.40257e-05
ENSG00000141526	SLC16A3	17	+	82228397	82261129	solute carrier family 16 member 3 [Source:HGNC Symbol;Acc:HGNC:10924]	protein_coding	51.222	48.3136	42.0321	27.9194	25.4987	24.936	1.80646	1.43036e-07	2.41867e-05
ENSG00000080493	SLC4A4	4	+	71062667	71572087	solute carrier family 4 member 4 [Source:HGNC Symbol;Acc:HGNC:11030]	protein_coding	1.54279	1.25346	1.51413	3.25171	3.23146	2.93902	0.459193	1.45397e-07	2.45153e-05
ENSG00000164761	TNFRSF11B	8	-	118923557	118952200	TNF receptor superfamily member 11b [Source:HGNC Symbol;Acc:HGNC:11909]	protein_coding	4.1933	4.01998	3.90897	8.34489	8.65097	8.00826	0.485427	1.48279e-07	2.49296e-05
ENSG00000231672	DIRC3	2	-	217284019	217756593	disrupted in renal carcinoma 3 [Source:HGNC Symbol;Acc:HGNC:17805]	lincRNA	0	0	0	0.037173	0.077198	0.031255	0.170818	1.6863e-07	2.82701e-05
ENSG00000249751	ECSCR	5	-	139448556	139462743	endothelial cell surface expressed chemotaxis and apoptosis regulator [Source:HGNC Symbol;Acc:HGNC:35454]	protein_coding	0	0	0	0.064376	0.20003	0.161962	0.0657364	1.73588e-07	2.90184e-05
ENSG00000124157	SEMG2	20	+	45221300	45224458	semenogelin 2 [Source:HGNC Symbol;Acc:HGNC:10743]	protein_coding	0.519155	0.70941	0.777333	0.214191	0.06692	0.117865	4.74595	1.83201e-07	3.05384e-05
ENSG00000104312	RIPK2	8	+	89757747	89791063	receptor interacting serine/threonine kinase 2 [Source:HGNC Symbol;Acc:HGNC:10020]	protein_coding	31.2456	31.7841	30.8639	18.079	17.4594	20.2649	1.68221	1.83988e-07	3.05827e-05
ENSG00000148357	HMCN2	9	+	130265882	130434123	hemicentin 2 [Source:HGNC Symbol;Acc:HGNC:21293]	protein_coding	0.8751	0.65873	0.522607	0.046823	0.082494	0.200061	5.80569	1.90039e-07	3.14108e-05
ENSG00000182580	EPHB3	3	+	184561784	184582409	EPH receptor B3 [Source:HGNC Symbol;Acc:HGNC:3394]	protein_coding	2.22841	2.90537	2.04533	5.22115	5.00369	4.71598	0.481544	1.90369e-07	3.14108e-05
ENSG00000198624	CCDC69	5	-	151181052	151224145	coiled-coil domain containing 69 [Source:HGNC Symbol;Acc:HGNC:24487]	protein_coding	2.7044	2.79948	1.37109	0.758743	0.841971	0.688401	2.97742	1.90576e-07	3.14108e-05
ENSG00000101230	ISM1	20	+	13221771	13300651	isthmin 1 [Source:HGNC Symbol;Acc:HGNC:16213]	protein_coding	1.19145	1.31479	1.27947	0.414313	0.59675	0.406117	2.63665	2.02048e-07	3.32082e-05
ENSG00000049249	TNFRSF9	1	-	7915894	7943165	TNF receptor superfamily member 9 [Source:HGNC Symbol;Acc:HGNC:11924]	protein_coding	18.0174	15.2089	19.3715	10.5347	10.3392	9.5145	1.73013	2.07892e-07	3.40734e-05
ENSG00000116299	KIAA1324	1	+	109113679	109206781	KIAA1324 [Source:HGNC Symbol;Acc:HGNC:29618]	protein_coding	0.740157	0.859163	0.997499	0.355945	0.305672	0.382122	2.44642	2.09789e-07	3.42885e-05
ENSG00000174844	DNAH12	3	-	57293699	57544344	dynein axonemal heavy chain 12 [Source:HGNC Symbol;Acc:HGNC:2943]	protein_coding	0.045957	0.073885	0.05049	0.453332	0.135018	0.172275	0.253384	2.38197e-07	3.8716e-05
ENSG00000283632	EXOC3L2	19	-	45212621	45245431	exocyst complex component 3 like 2 [Source:HGNC Symbol;Acc:HGNC:30162]	protein_coding	0.947413	1.13214	1.11825	3.04177	2.52592	2.30899	0.408237	2.37622e-07	3.8716e-05
ENSG00000149294	NCAM1	11	+	112961247	113278436	neural cell adhesion molecule 1 [Source:HGNC Symbol;Acc:HGNC:7656]	protein_coding	9.06702	11.495	9.98502	19.4147	22.9927	22.5902	0.470216	2.49063e-07	4.03702e-05
ENSG00000103044	HAS3	16	+	69105564	69118719	hyaluronan synthase 3 [Source:HGNC Symbol;Acc:HGNC:4820]	protein_coding	17.4071	15.9297	15.8879	9.12628	9.7484	8.86884	1.77344	2.57317e-07	4.15932e-05
ENSG00000170439	METTL7B	12	+	55681546	55684611	methyltransferase like 7B [Source:HGNC Symbol;Acc:HGNC:28276]	protein_coding	3.45921	3.7404	3.26482	1.57564	1.56967	1.47733	2.25559	2.5995e-07	4.19034e-05
ENSG00000112299	VNN1	6	-	132681590	132714049	vanin 1 [Source:HGNC Symbol;Acc:HGNC:12705]	protein_coding	5.63061	5.33966	4.85944	2.49166	2.81191	2.6165	1.99491	2.87718e-07	4.61261e-05
ENSG00000169894	MUC3A	7	+	100949555	100968346	mucin 3A, cell surface associated [Source:HGNC Symbol;Acc:HGNC:7513]	protein_coding	3.83674	3.9768	4.21511	1.58946	2.01767	1.19617	2.49491	2.97503e-07	4.75648e-05
ENSG00000112033	PPARD	6	+	35342558	35428191	peroxisome proliferator activated receptor delta [Source:HGNC Symbol;Acc:HGNC:9235]	protein_coding	20.0112	19.7423	18.8813	10.9867	11.0994	11.2245	1.75956	2.99376e-07	4.77342e-05
ENSG00000204389	HSPA1A	6	+	31815464	31817946	heat shock protein family A (Hsp70) member 1A [Source:HGNC Symbol;Acc:HGNC:5232]	protein_coding	19.0169	16.9037	18.3694	32.432	34.6986	34.1315	0.536271	3.10431e-07	4.92293e-05
ENSG00000198183	BPIFA1	20	+	33235995	33243311	BPI fold containing family A member 1 [Source:HGNC Symbol;Acc:HGNC:15749]	protein_coding	3.74015	3.15681	3.20986	1.4008	1.3399	1.52513	2.35969	3.12259e-07	4.93857e-05
ENSG00000256139	AC007637.1	12	+	109111218	109125594	novel transcript	sense_overlapping	0.129587	0.114752	0.117845	0	0	0	13.0728	3.14921e-07	4.96728e-05
ENSG00000233725	LINC00284	13	+	43908669	44030461	long intergenic non-protein coding RNA 284 [Source:HGNC Symbol;Acc:HGNC:26981]	lincRNA	1.2959	0.737699	0.625832	1.71421	2.95299	2.01524	0.400664	3.42188e-07	5.3829e-05
ENSG00000053918	KCNQ1	11	+	2444684	2849110	potassium voltage-gated channel subfamily Q member 1 [Source:HGNC Symbol;Acc:HGNC:6294]	protein_coding	0.855907	0.845581	1.22434	0.223442	0.292114	0.317633	3.42431	3.45249e-07	5.40209e-05
ENSG00000056558	TRAF1	9	-	120902393	120929173	TNF receptor associated factor 1 [Source:HGNC Symbol;Acc:HGNC:12031]	protein_coding	3.79371	3.92205	4.20861	2.18816	2.24856	1.146	2.12987	3.44647e-07	5.40209e-05
ENSG00000117016	RIMS3	1	-	40620679	40665657	regulating synaptic membrane exocytosis 3 [Source:HGNC Symbol;Acc:HGNC:21292]	protein_coding	0.253831	0.22415	0.385596	0.104753	0.089247	0.080433	2.93522	3.4936e-07	5.45187e-05
ENSG00000167608	TMC4	19	-	54160108	54173250	transmembrane channel like 4 [Source:HGNC Symbol;Acc:HGNC:22998]	protein_coding	1.2176	1.3712	1.09736	2.1227	2.23927	2.08262	0.573961	3.5624e-07	5.54449e-05
ENSG00000131050	BPIFA2	20	+	33161768	33181412	BPI fold containing family A member 2 [Source:HGNC Symbol;Acc:HGNC:16203]	protein_coding	9.88017	10.3324	10.1394	4.47454	5.64895	5.50036	1.94086	3.74968e-07	5.82054e-05
ENSG00000047457	CP	3	-	149162410	149222055	ceruloplasmin [Source:HGNC Symbol;Acc:HGNC:2295]	protein_coding	14.1493	14.1389	16.2367	26.296	26.9615	29.8954	0.535626	4.0042e-07	6.19922e-05
ENSG00000161544	CYGB	17	-	76527356	76551175	cytoglobin [Source:HGNC Symbol;Acc:HGNC:16505]	protein_coding	6.55683	4.93773	5.54647	2.61277	2.37731	2.19112	2.36729	4.04608e-07	6.23117e-05
ENSG00000166509	CLEC3A	16	+	78022515	78066761	C-type lectin domain family 3 member A [Source:HGNC Symbol;Acc:HGNC:2052]	protein_coding	0.484162	0.780581	0.675545	1.73989	1.70941	1.59235	0.388491	4.03607e-07	6.23117e-05
ENSG00000008517	IL32	16	+	3065297	3082192	interleukin 32 [Source:HGNC Symbol;Acc:HGNC:16830]	protein_coding	41.3638	44.1015	41.8724	23.6206	23.2597	23.1822	1.81714	4.08056e-07	6.26783e-05
ENSG00000144118	RALB	2	+	120240064	120294713	RAS like proto-oncogene B [Source:HGNC Symbol;Acc:HGNC:9840]	protein_coding	18.6042	58.8296	46.4122	14.1507	14.7305	15.4167	2.79454	4.12523e-07	6.30344e-05
ENSG00000179914	ITLN1	1	-	160876539	160885170	intelectin 1 [Source:HGNC Symbol;Acc:HGNC:18259]	protein_coding	0.349855	0.368372	0.465346	1.51115	0.979732	0.974824	0.347161	4.18198e-07	6.35704e-05
ENSG00000242797	GLYCTK-AS1	3	-	52288580	52299067	GLYCTK antisense RNA 1 [Source:HGNC Symbol;Acc:HGNC:41043]	processed_transcript	0.087109	0.071011	0.016492	0.402549	0.475948	0.657686	0.130644	4.17157e-07	6.35704e-05
ENSG00000152910	CNTNAP4	16	+	76277278	76559238	contactin associated protein like 4 [Source:HGNC Symbol;Acc:HGNC:18747]	protein_coding	0.218878	0.180812	0.167304	0.50895	0.471802	0.467059	0.403972	4.22637e-07	6.3914e-05
ENSG00000163818	LZTFL1	3	-	45823316	45916042	leucine zipper transcription factor like 1 [Source:HGNC Symbol;Acc:HGNC:6741]	protein_coding	3.73058	3.35195	2.64137	6.51168	6.08907	5.92527	0.525646	4.21652e-07	6.3914e-05
ENSG00000176532	PRR15	7	+	29563811	29567295	proline rich 15 [Source:HGNC Symbol;Acc:HGNC:22310]	protein_coding	41.6324	45.3911	41.6735	72.1404	76.6897	79.9655	0.562555	4.25139e-07	6.41271e-05
ENSG00000182492	BGN	X	+	153494939	153509554	biglycan [Source:HGNC Symbol;Acc:HGNC:1044]	protein_coding	0.602921	0.753321	0.572241	1.80146	1.64611	1.69045	0.378962	4.36113e-07	6.56138e-05
ENSG00000067064	IDI1	10	-	1039152	1049170	isopentenyl-diphosphate delta isomerase 1 [Source:HGNC Symbol;Acc:HGNC:5387]	protein_coding	6.89315	7.90163	6.83654	16.3353	15.5658	13.2773	0.479144	4.39537e-07	6.59597e-05
ENSG00000005249	PRKAR2B	7	+	107044649	107161811	protein kinase cAMP-dependent type II regulatory subunit beta [Source:HGNC Symbol;Acc:HGNC:9392]	protein_coding	14.3309	13.0749	13.5259	25.9663	24.4731	24.4588	0.546679	4.45632e-07	6.66265e-05
ENSG00000102271	KLHL4	X	+	87517749	87670050	kelch like family member 4 [Source:HGNC Symbol;Acc:HGNC:6355]	protein_coding	0.24927	0.181655	0.13737	0.56089	0.596895	0.585559	0.337382	4.46251e-07	6.66265e-05
ENSG00000166432	ZMAT1	X	-	101882288	101932031	zinc finger matrin-type 1 [Source:HGNC Symbol;Acc:HGNC:29377]	protein_coding	0.83385	0.781793	1.13867	1.98408	2.26929	2.3976	0.416753	4.5353e-07	6.75415e-05
ENSG00000169991	IFFO2	1	-	18904281	18956686	intermediate filament family orphan 2 [Source:HGNC Symbol;Acc:HGNC:27006]	protein_coding	9.28208	9.71584	9.93067	16.1793	18.0044	18.0613	0.553966	5.36764e-07	7.97345e-05
ENSG00000005020	SKAP2	7	-	26667062	26995239	src kinase associated phosphoprotein 2 [Source:HGNC Symbol;Acc:HGNC:15687]	protein_coding	23.5957	21.1004	23.5538	41.8372	40.9084	40.2701	0.554915	5.48931e-07	8.12181e-05
ENSG00000177706	FAM20C	7	+	192969	260745	FAM20C, golgi associated secretory pathway kinase [Source:HGNC Symbol;Acc:HGNC:22140]	protein_coding	168.309	155.47	154.575	96.8097	88.8064	91.2344	1.72776	5.50165e-07	8.12181e-05
ENSG00000259207	ITGB3	17	+	47253846	47311816	integrin subunit beta 3 [Source:HGNC Symbol;Acc:HGNC:6156]	protein_coding	3.09196	2.81361	3.23798	6.18835	6.11436	6.64722	0.483329	5.50904e-07	8.12181e-05
ENSG00000166444	ST5	11	-	8693351	8910951	suppression of tumorigenicity 5 [Source:HGNC Symbol;Acc:HGNC:11350]	protein_coding	29.0058	27.6715	38.5132	16.4777	21.8836	19.9781	1.63134	5.64649e-07	8.3036e-05
ENSG00000133216	EPHB2	1	+	22710839	22921500	EPH receptor B2 [Source:HGNC Symbol;Acc:HGNC:3393]	protein_coding	6.13856	5.05323	5.52114	3.6887	3.32259	3.33114	1.61418	5.666e-07	8.31145e-05
ENSG00000123411	IKZF4	12	+	56007659	56038435	IKAROS family zinc finger 4 [Source:HGNC Symbol;Acc:HGNC:13179]	protein_coding	0.961212	0.597962	0.894097	1.33848	1.64651	1.7519	0.520942	5.81198e-07	8.50385e-05
ENSG00000136244	IL6	7	+	22725884	22732002	interleukin 6 [Source:HGNC Symbol;Acc:HGNC:6018]	protein_coding	0.081429	0.055938	0.10199	0	0	0	8.97857	5.82614e-07	8.50385e-05
ENSG00000130303	BST2	19	-	17402939	17405648	bone marrow stromal cell antigen 2 [Source:HGNC Symbol;Acc:HGNC:1119]	protein_coding	165.848	187.795	164.508	101.866	104.816	106.605	1.65386	5.86543e-07	8.53995e-05
ENSG00000154175	ABI3BP	3	-	100749156	100993515	ABI family member 3 binding protein [Source:HGNC Symbol;Acc:HGNC:17265]	protein_coding	47.8069	51.1476	48.4254	89.5415	98.4297	92.8492	0.52487	5.93962e-07	8.60206e-05
ENSG00000160471	COX6B2	19	-	55349306	55354814	cytochrome c oxidase subunit 6B2 [Source:HGNC Symbol;Acc:HGNC:24380]	protein_coding	0.646963	0.829333	0.579415	1.73498	2.07526	1.82357	0.368252	5.9398e-07	8.60206e-05
ENSG00000197603	CPLANE1	5	-	37106228	37249428	ciliogenesis and planar polarity effector 1 [Source:HGNC Symbol;Acc:HGNC:25801]	protein_coding	4.14645	3.52229	4.89895	7.50082	8.04575	7.44894	0.547119	5.95207e-07	8.60206e-05
ENSG00000004799	PDK4	7	-	95583499	95596491	pyruvate dehydrogenase kinase 4 [Source:HGNC Symbol;Acc:HGNC:8812]	protein_coding	1.21163	1.38409	1.44721	2.92081	2.872	2.97817	0.462781	6.44005e-07	9.28443e-05
ENSG00000155368	DBI	2	+	119366921	119372560	diazepam binding inhibitor, acyl-CoA binding protein [Source:HGNC Symbol;Acc:HGNC:2690]	protein_coding	180.824	225.64	208.097	330.282	391.188	415.518	0.540529	6.45799e-07	9.28747e-05
ENSG00000167613	LAIR1	19	-	54351384	54370558	leukocyte associated immunoglobulin like receptor 1 [Source:HGNC Symbol;Acc:HGNC:6477]	protein_coding	0.022849	0.144731	0.099218	0	0	0	9.89327	6.66249e-07	9.55815e-05
ENSG00000090661	CERS4	19	+	8206736	8262421	ceramide synthase 4 [Source:HGNC Symbol;Acc:HGNC:23747]	protein_coding	1.50522	1.09359	1.39817	0.765196	0.274434	0.49208	2.57857	6.6972e-07	9.5845e-05
ENSG00000183454	GRIN2A	16	-	9753404	10182754	glutamate ionotropic receptor NMDA type subunit 2A [Source:HGNC Symbol;Acc:HGNC:4585]	protein_coding	0.053613	0.035447	0.033195	0.010323	0.005765	0.008721	2.77792	6.78184e-07	9.68203e-05
ENSG00000230834	AC068580.2	11	-	1776930	1778388	novel transcript	lincRNA	0.22028	0.286982	0.307788	1.08332	1.64601	1.35902	0.205191	6.80203e-07	9.68729e-05
ENSG00000240694	PNMA2	8	-	26504686	26514092	PNMA family member 2 [Source:HGNC Symbol;Acc:HGNC:9159]	protein_coding	1.00025	0.85913	0.858021	2.14813	1.82844	1.98775	0.458334	7.12134e-07	0.00010093
ENSG00000269028	MTRNR2L12	3	-	96617188	96618236	MT-RNR2 like 12 [Source:HGNC Symbol;Acc:HGNC:37169]	protein_coding	7.17182	6.36762	6.77643	3.50176	2.63754	3.10349	2.19415	7.11312e-07	0.00010093
ENSG00000155465	SLC7A7	14	-	22773222	22829820	solute carrier family 7 member 7 [Source:HGNC Symbol;Acc:HGNC:11065]	protein_coding	3.7434	2.33208	3.57795	6.02207	7.67769	6.07709	0.488893	7.61891e-07	0.000107722
ENSG00000166546	BEAN1	16	+	66427297	66493529	brain expressed associated with NEDD4 1 [Source:HGNC Symbol;Acc:HGNC:24160]	protein_coding	3.44777	4.05578	3.84818	1.84406	1.9415	1.69734	2.06456	7.67405e-07	0.000108241
ENSG00000128422	KRT17	17	-	41619441	41624842	keratin 17 [Source:HGNC Symbol;Acc:HGNC:6427]	protein_coding	0.35531	0.474919	1.0955	1.39824	2.08688	1.40873	0.397195	7.70917e-07	0.000108476
ENSG00000105784	RUNDC3B	7	+	87627548	87832296	RUN domain containing 3B [Source:HGNC Symbol;Acc:HGNC:30286]	protein_coding	1.59487	1.69625	1.79269	0.464154	0.725709	1.05642	2.24656	7.75057e-07	0.000108797
ENSG00000229056	AC020571.1	2	+	196260024	196264204	uncharacterized LOC101927482 [Source:NCBI gene;Acc:101927482]	antisense	0.478208	0.82601	1.08483	0.20659	0.118051	0.159015	4.70947	7.93556e-07	0.000111128
ENSG00000088726	TMEM40	3	-	12733525	12769457	transmembrane protein 40 [Source:HGNC Symbol;Acc:HGNC:25620]	protein_coding	6.64021	7.20098	6.56823	3.49516	3.34324	3.52137	1.96726	7.97817e-07	0.000111459
ENSG00000101460	MAP1LC3A	20	+	34546854	34560345	microtubule associated protein 1 light chain 3 alpha [Source:HGNC Symbol;Acc:HGNC:6838]	protein_coding	0.464265	0.50841	0.644446	0.063272	0.105661	0.081493	5.87364	8.11115e-07	0.000113048
ENSG00000138646	HERC5	4	+	88457117	88506163	HECT and RLD domain containing E3 ubiquitin protein ligase 5 [Source:HGNC Symbol;Acc:HGNC:24368]	protein_coding	0.413253	0.497677	0.556796	0.164583	0.192697	0.187396	2.60621	8.22659e-07	0.000114385
ENSG00000232806	AP001610.2	21	-	41559125	41562958	novel transcript	lincRNA	1.24799	1.30024	1.26012	0.168082	0.317255	0.405871	4.16665	8.3329e-07	0.000115589
ENSG00000140263	SORD	15	+	45023104	45077185	sorbitol dehydrogenase [Source:HGNC Symbol;Acc:HGNC:11184]	protein_coding	10.0113	14.3681	14.0456	5.0141	7.66211	5.47258	2.11538	8.64195e-07	0.000119593
ENSG00000165105	RASEF	9	-	82979585	83063177	RAS and EF-hand domain containing [Source:HGNC Symbol;Acc:HGNC:26464]	protein_coding	4.33222	3.42613	3.83721	7.98617	7.74731	7.08883	0.508726	8.736e-07	0.00012061
ENSG00000117335	CD46	1	+	207752057	207795513	CD46 molecule [Source:HGNC Symbol;Acc:HGNC:6953]	protein_coding	27.2064	25.6517	26.0873	41.688	37.6209	40.2733	0.660262	8.92597e-07	0.000122944
ENSG00000132530	XAF1	17	+	6755447	6775647	XIAP associated factor 1 [Source:HGNC Symbol;Acc:HGNC:30932]	protein_coding	0.479105	0.667628	0.637555	0.284446	0.203407	0.166069	2.65277	9.01676e-07	0.000123903
ENSG00000231574	LINC02015	3	+	177816865	177899224	long intergenic non-protein coding RNA 2015 [Source:HGNC Symbol;Acc:HGNC:52850]	lincRNA	4.67815	4.37245	4.93124	2.01891	1.9224	2.81434	2.06492	9.09081e-07	0.000124629
ENSG00000108924	HLF	17	+	55265012	55325065	HLF, PAR bZIP transcription factor [Source:HGNC Symbol;Acc:HGNC:4977]	protein_coding	0.467822	0.445176	0.553928	0.413614	0.200238	0.157148	1.86882	9.18312e-07	0.000125601
ENSG00000278540	ACACA	17	-	37084988	37406818	acetyl-CoA carboxylase alpha [Source:HGNC Symbol;Acc:HGNC:84]	protein_coding	14.3065	9.20911	15.4724	27.2916	28.9932	20.0652	0.510841	9.21904e-07	0.000125799
ENSG00000168878	SFTPB	2	-	85657314	85668741	surfactant protein B [Source:HGNC Symbol;Acc:HGNC:10801]	protein_coding	1.05983	1.20705	1.49295	0.815353	0.55795	0.428438	2.06898	9.24502e-07	0.000125861
ENSG00000198840	MT-ND3	MT	+	10059	10404	mitochondrially encoded NADH:ubiquinone oxidoreductase core subunit 3 [Source:HGNC Symbol;Acc:HGNC:7458]	protein_coding	1541.36	1364.54	1392.99	2806.64	2373.84	2387.45	0.568042	9.27619e-07	0.000125993
ENSG00000157368	IL34	16	+	70579895	70660682	interleukin 34 [Source:HGNC Symbol;Acc:HGNC:28529]	protein_coding	1.47903	0.972729	1.06632	0.315715	0.404516	0.408437	3.06221	9.41409e-07	0.000127571
ENSG00000110080	ST3GAL4	11	+	126355640	126440344	ST3 beta-galactoside alpha-2,3-sialyltransferase 4 [Source:HGNC Symbol;Acc:HGNC:10864]	protein_coding	36.3244	38.5975	37.1208	21.6608	21.8928	23.3224	1.67508	1.0018e-06	0.000135441
ENSG00000154764	WNT7A	3	-	13816258	13880121	Wnt family member 7A [Source:HGNC Symbol;Acc:HGNC:12786]	protein_coding	0	0	0	0.012323	0.044174	0.04334	0.231059	1.01149e-06	0.000136437
ENSG00000120800	UTP20	12	+	101280109	101386616	UTP20, small subunit processome component [Source:HGNC Symbol;Acc:HGNC:17897]	protein_coding	1.97425	1.52009	1.89118	3.66918	3.49662	3.51754	0.505493	1.02864e-06	0.000138259
ENSG00000187134	AKR1C1	10	+	4963253	4983283	aldo-keto reductase family 1 member C1 [Source:HGNC Symbol;Acc:HGNC:384]	protein_coding	10.504	20.8548	17.6872	33.6135	37.9142	34.6836	0.46193	1.02971e-06	0.000138259
ENSG00000135821	GLUL	1	-	182381704	182392206	glutamate-ammonia ligase [Source:HGNC Symbol;Acc:HGNC:4341]	protein_coding	2.48661	2.09042	2.33341	4.4667	5.31788	3.85026	0.507905	1.04233e-06	0.000139316
ENSG00000158315	RHBDL2	1	-	38885807	38941799	rhomboid like 2 [Source:HGNC Symbol;Acc:HGNC:16083]	protein_coding	1.81832	2.15172	2.00895	0.969314	0.798446	0.809402	2.3048	1.04184e-06	0.000139316
ENSG00000145354	CISD2	4	+	102868974	102892807	CDGSH iron sulfur domain 2 [Source:HGNC Symbol;Acc:HGNC:24212]	protein_coding	15.877	8.41986	14.6389	4.44826	4.78508	2.80446	3.2289	1.05465e-06	0.000140642
ENSG00000167768	KRT1	12	-	52674736	52680407	keratin 1 [Source:HGNC Symbol;Acc:HGNC:6412]	protein_coding	0.013131	0.027262	0.013663	0.343559	0.0789	0.196252	0.129574	1.06911e-06	0.000142247
ENSG00000169231	THBS3	1	-	155195588	155209051	thrombospondin 3 [Source:HGNC Symbol;Acc:HGNC:11787]	protein_coding	26.7475	26.5023	25.3648	43.166	50.6422	45.7131	0.563553	1.08706e-06	0.000144308
ENSG00000108602	ALDH3A1	17	-	19737984	19748943	aldehyde dehydrogenase 3 family member A1 [Source:HGNC Symbol;Acc:HGNC:405]	protein_coding	362.107	372.066	355.508	237.386	234.556	245.223	1.51941	1.10119e-06	0.000145749
ENSG00000123983	ACSL3	2	+	222860934	222944639	acyl-CoA synthetase long chain family member 3 [Source:HGNC Symbol;Acc:HGNC:3570]	protein_coding	29.9763	30.8307	31.7505	55.5331	55.2769	54.224	0.560919	1.10288e-06	0.000145749
ENSG00000170667	RASA4B	7	-	102482445	102517781	RAS p21 protein activator 4B [Source:HGNC Symbol;Acc:HGNC:35202]	protein_coding	0.309597	1.84864	1.7984	0.222375	0.212422	0.257679	5.51802	1.12492e-06	0.000148328
ENSG00000274363	AC087742.1	17	+	4267691	4268430	novel transcript	lincRNA	0	0	0	0.134582	0.17489	0.108699	0.0669387	1.13205e-06	0.000148933
ENSG00000260139	CSPG4P13	15	+	77894684	77904674	chondroitin sulfate proteoglycan 4 pseudogene 13 [Source:HGNC Symbol;Acc:HGNC:49195]	transcribed_unprocessed_pseudogene	0.033474	0.006993	0.045268	0.175866	0.192231	0.209596	0.19045	1.16989e-06	0.000153567
ENSG00000165272	AQP3	9	-	33441154	33447633	aquaporin 3 (Gill blood group) [Source:HGNC Symbol;Acc:HGNC:636]	protein_coding	534.131	585.081	275.156	291.423	289.729	308.49	1.56732	1.17611e-06	0.000154039
ENSG00000171159	C9orf16	9	+	128160260	128163928	chromosome 9 open reading frame 16 [Source:HGNC Symbol;Acc:HGNC:17823]	protein_coding	56.9537	66.2234	53.4343	132.067	119.716	109.355	0.489084	1.20012e-06	0.000156833
ENSG00000283265	AL356234.3	6	+	137693068	137700415	novel transcript	lincRNA	3.24977	3.27703	3.41218	1.27417	1.7237	1.27715	2.31566	1.24967e-06	0.000162946
ENSG00000136997	MYC	8	+	127735434	127741434	MYC proto-oncogene, bHLH transcription factor [Source:HGNC Symbol;Acc:HGNC:7553]	protein_coding	15.5249	2.73411	14.4301	2.40734	1.86216	2.39154	4.88999	1.28862e-06	0.000167651
ENSG00000100234	TIMP3	22	+	32801701	32863043	TIMP metallopeptidase inhibitor 3 [Source:HGNC Symbol;Acc:HGNC:11822]	protein_coding	31.1302	29.2775	31.4208	18.5371	18.7861	19.1355	1.62614	1.30211e-06	0.000169032
ENSG00000132561	MATN2	8	+	97868840	98036716	matrilin 2 [Source:HGNC Symbol;Acc:HGNC:6908]	protein_coding	8.83435	9.07182	8.94501	22.3514	19.1112	16.3558	0.464683	1.31547e-06	0.00017039
ENSG00000173926	2019-03-03	5	-	126867714	127030808	membrane associated ring-CH-type finger 3 [Source:HGNC Symbol;Acc:HGNC:28728]	protein_coding	3.98511	4.4508	4.42028	2.64664	2.43374	2.58081	1.67545	1.32381e-06	0.000171092
ENSG00000164746	C7orf57	7	+	48035511	48061304	chromosome 7 open reading frame 57 [Source:HGNC Symbol;Acc:HGNC:22247]	protein_coding	0.254459	0.224499	0.310305	0.766505	0.91796	0.750664	0.332341	1.33086e-06	0.000171626
ENSG00000127241	MASP1	3	-	187217285	187292022	mannan binding lectin serine peptidase 1 [Source:HGNC Symbol;Acc:HGNC:6901]	protein_coding	0.380635	0.230763	0.266509	1.49747	0.728155	0.98936	0.279788	1.35975e-06	0.000174966
ENSG00000147162	OGT	X	+	71533083	71575897	O-linked N-acetylglucosamine (GlcNAc) transferase [Source:HGNC Symbol;Acc:HGNC:8127]	protein_coding	31.5171	23.6055	25.8945	43.8845	44.1062	44.884	0.609814	1.38797e-06	0.000178207
ENSG00000102996	MMP15	16	+	58025566	58046901	matrix metallopeptidase 15 [Source:HGNC Symbol;Acc:HGNC:7161]	protein_coding	37.257	36.6365	35.4256	23.2792	21.4979	22.5947	1.62235	1.39434e-06	0.000178633
ENSG00000119397	CNTRL	9	+	121074863	121177610	centriolin [Source:HGNC Symbol;Acc:HGNC:1858]	protein_coding	4.61502	3.83336	4.38793	8.705	7.60861	7.85233	0.531755	1.4024e-06	0.000179274
ENSG00000284697	AC006511.5	12	+	8082269	8138548	novel transcript	processed_transcript	0.006478	0.027634	0.075154	0.434985	0.449561	0.242401	0.120374	1.44738e-06	0.000184623
ENSG00000163823	CCR1	3	-	46201709	46208396	C-C motif chemokine receptor 1 [Source:HGNC Symbol;Acc:HGNC:1602]	protein_coding	0	0	0	0.024311	0.041252	0.047086	0.210306	1.50841e-06	0.000191575
ENSG00000274605	AL355338.1	13	-	100086031	100088848	uncharacterized LOC105370333 [Source:NCBI gene;Acc:105370333]	lincRNA	4.23845	5.53062	4.45379	2.17907	2.13811	2.02318	2.23737	1.50733e-06	0.000191575
ENSG00000168952	STXBP6	14	-	24809656	25050297	syntaxin binding protein 6 [Source:HGNC Symbol;Acc:HGNC:19666]	protein_coding	0.412532	1.11234	0.456137	1.03909	0.928883	1.45294	0.582747	1.52222e-06	0.000192911
ENSG00000283930	AL117339.5	10	+	38094368	38360098	novel transcript	protein_coding	0.027153	0	0.023072	0.198186	0.148399	0.187236	0.142288	1.55571e-06	0.00019673
ENSG00000246596	AC139795.1	5	-	177619059	177672209	SUMO interacting motifs containing 1 (SIMC1) pseudogene	transcribed_unprocessed_pseudogene	0.79153	0.8362	1.33517	2.73432	2.15053	2.00218	0.432686	1.56691e-06	0.00019772
ENSG00000173530	TNFRSF10D	8	-	23135588	23164030	TNF receptor superfamily member 10d [Source:HGNC Symbol;Acc:HGNC:11907]	protein_coding	13.8151	15.7223	15.3029	8.45583	8.75361	8.70092	1.72975	1.58714e-06	0.000199843
ENSG00000254166	CASC19	8	-	127072694	127227541	cancer susceptibility 19 [Source:HGNC Symbol;Acc:HGNC:49476]	processed_transcript	4.51925	4.8229	6.17264	1.21874	2.43532	1.44092	3.03314	1.65399e-06	0.000207815
ENSG00000138756	BMP2K	4	+	78776342	78916372	BMP2 inducible kinase [Source:HGNC Symbol;Acc:HGNC:18041]	protein_coding	3.29525	2.75183	3.45623	6.626	6.08681	6.15748	0.5044	1.66172e-06	0.000208315
ENSG00000253741	LNCOC1	8	-	142702252	142726973	lncRNA associated with ovarian cancer 1 [Source:HGNC Symbol;Acc:HGNC:53947]	antisense	0.966682	1.02256	1.18795	2.42827	2.21023	2.11912	0.472506	1.66507e-06	0.000208315
ENSG00000131620	ANO1	11	+	70078302	70189528	anoctamin 1 [Source:HGNC Symbol;Acc:HGNC:21625]	protein_coding	0.778173	1.2328	0.988166	0.402712	0.228778	0.579486	2.44093	1.68444e-06	0.00021029
ENSG00000213064	SFT2D2	1	+	168225938	168253025	SFT2 domain containing 2 [Source:HGNC Symbol;Acc:HGNC:25140]	protein_coding	5.6128	5.48726	6.35184	3.64018	3.43111	3.15998	1.70368	1.71897e-06	0.000213895
ENSG00000229152	ANKRD10-IT1	13	-	110894639	110899172	ANKRD10 intronic transcript 1 [Source:HGNC Symbol;Acc:HGNC:39891]	sense_intronic	1.14764	0.909723	1.14776	3.74849	2.59264	2.74157	0.355013	1.72171e-06	0.000213895
ENSG00000253669	GASAL1	8	+	102805517	102809971	growth arrest associated lncRNA 1 [Source:HGNC Symbol;Acc:HGNC:53461]	lincRNA	4.95988	2.38487	2.73394	0.954441	0.929634	1.05609	3.40341	1.72426e-06	0.000213895
ENSG00000162636	FAM102B	1	+	108560089	108644900	family with sequence similarity 102 member B [Source:HGNC Symbol;Acc:HGNC:27637]	protein_coding	1.42262	1.19421	1.40254	2.78513	2.75972	2.75207	0.486299	1.73296e-06	0.000214521
ENSG00000167588	GPD1	12	+	50103819	50111319	glycerol-3-phosphate dehydrogenase 1 [Source:HGNC Symbol;Acc:HGNC:4455]	protein_coding	0.740313	1.12393	0.781942	2.02813	2.33625	2.32307	0.398393	1.73798e-06	0.00021469
ENSG00000124256	ZBP1	20	-	57603846	57620576	Z-DNA binding protein 1 [Source:HGNC Symbol;Acc:HGNC:16176]	protein_coding	0.543682	0.594197	1.22975	0.200488	0.132465	0.20655	4.21004	1.79857e-06	0.000221708
ENSG00000028137	TNFRSF1B	1	+	12167003	12209228	TNF receptor superfamily member 1B [Source:HGNC Symbol;Acc:HGNC:11917]	protein_coding	22.2548	22.3636	20.8244	13.5826	13.2259	13.065	1.64078	1.81495e-06	0.000223258
ENSG00000204103	MAFB	20	-	40685848	40689240	MAF bZIP transcription factor B [Source:HGNC Symbol;Acc:HGNC:6408]	protein_coding	1.19431	1.12531	1.06504	2.84269	2.13828	2.71715	0.441849	1.90324e-06	0.000233629
ENSG00000119906	SLF2	10	+	100912569	100965136	SMC5-SMC6 complex localization factor 2 [Source:HGNC Symbol;Acc:HGNC:17814]	protein_coding	4.14487	3.64255	4.8119	8.8671	8.67051	8.04312	0.493126	1.92019e-06	0.000234331
ENSG00000137770	CTDSPL2	15	+	44427234	44529038	CTD small phosphatase like 2 [Source:HGNC Symbol;Acc:HGNC:26936]	protein_coding	3.49138	3.44381	3.70485	5.7875	7.75973	5.36652	0.563249	1.92094e-06	0.000234331
ENSG00000145715	RASA1	5	+	87267888	87391931	RAS p21 protein activator 1 [Source:HGNC Symbol;Acc:HGNC:9871]	protein_coding	10.0416	10.4066	11.9888	17.8613	19.7141	19.6506	0.56705	1.92015e-06	0.000234331
ENSG00000170703	TTLL6	17	-	48762235	48817214	tubulin tyrosine ligase like 6 [Source:HGNC Symbol;Acc:HGNC:26664]	protein_coding	0.587019	0.704007	0.40497	0.268923	0.215716	0.172752	2.51094	1.93128e-06	0.000235103
ENSG00000188215	DCUN1D3	16	-	20854925	20900384	defective in cullin neddylation 1 domain containing 3 [Source:HGNC Symbol;Acc:HGNC:28734]	protein_coding	7.75156	7.89019	7.88793	3.94924	5.47221	4.63844	1.6721	1.94024e-06	0.000235705
ENSG00000124664	SPDEF	6	-	34537802	34556333	SAM pointed domain containing ETS transcription factor [Source:HGNC Symbol;Acc:HGNC:17257]	protein_coding	4.9339	4.63289	4.41857	2.21983	2.58134	1.98734	2.05549	1.98286e-06	0.000240384
ENSG00000259895	AC106820.2	16	-	2464950	2468213	uncharacterized LOC729652 [Source:NCBI gene;Acc:729652]	antisense	0.108302	0.105532	0.120651	0.406757	0.267617	0.410532	0.32692	2.0451e-06	0.00024742
ENSG00000149201	CCDC81	11	+	86374736	86423109	coiled-coil domain containing 81 [Source:HGNC Symbol;Acc:HGNC:26281]	protein_coding	0	0.033167	0.013246	0.12011	0.181147	0.173147	0.151492	2.20775e-06	0.000266547
ENSG00000075618	FSCN1	7	+	5592823	5606655	fascin actin-bundling protein 1 [Source:HGNC Symbol;Acc:HGNC:11148]	protein_coding	117.222	100.311	99.1035	59.1084	67.2411	63.6418	1.66648	2.29138e-06	0.000276076
ENSG00000184995	IFNE	9	-	21480839	21482313	interferon epsilon [Source:HGNC Symbol;Acc:HGNC:18163]	protein_coding	0.464991	0.585077	0.68911	1.55637	1.64638	1.43453	0.37906	2.31676e-06	0.000278561
ENSG00000185697	MYBL1	8	-	66562175	66614247	MYB proto-oncogene like 1 [Source:HGNC Symbol;Acc:HGNC:7547]	protein_coding	3.61968	3.43028	4.0033	6.79715	6.44284	7.20766	0.541237	2.34139e-06	0.000280947
ENSG00000079385	CEACAM1	19	-	42507304	42561234	carcinoembryonic antigen related cell adhesion molecule 1 [Source:HGNC Symbol;Acc:HGNC:1814]	protein_coding	25.7401	26.3779	25.3082	43.9136	47.7725	48.158	0.553757	2.49418e-06	0.000298671
ENSG00000134240	HMGCS2	1	-	119747996	119768905	3-hydroxy-3-methylglutaryl-CoA synthase 2 [Source:HGNC Symbol;Acc:HGNC:5008]	protein_coding	0	0	0	0.041018	0.26865	0.026459	0.0819388	2.55879e-06	0.000305784
ENSG00000075213	SEMA3A	7	-	83955777	84492724	semaphorin 3A [Source:HGNC Symbol;Acc:HGNC:10723]	protein_coding	8.22276	7.95568	8.34527	14.0594	14.1032	13.4751	0.589274	2.57051e-06	0.000306559
ENSG00000104419	NDRG1	8	-	133237171	133302022	N-myc downstream regulated 1 [Source:HGNC Symbol;Acc:HGNC:7679]	protein_coding	6.036	6.05019	5.82562	2.46441	3.40852	3.59898	1.88823	2.59228e-06	0.000308529
ENSG00000154265	ABCA5	17	-	69244311	69327244	ATP binding cassette subfamily A member 5 [Source:HGNC Symbol;Acc:HGNC:35]	protein_coding	2.11944	1.73013	2.25452	3.45896	4.38608	4.45819	0.497363	2.65915e-06	0.000315846
ENSG00000160190	SLC37A1	21	+	42496008	42581440	solute carrier family 37 member 1 [Source:HGNC Symbol;Acc:HGNC:11024]	protein_coding	24.8922	25.3403	23.3786	15.3415	14.4296	13.9132	1.6846	2.70123e-06	0.000320196
ENSG00000159176	CSRP1	1	-	201483530	201509456	cysteine and glycine rich protein 1 [Source:HGNC Symbol;Acc:HGNC:2469]	protein_coding	7.88163	12.4663	10.1465	13.7692	13.6613	17.1591	0.684104	2.88345e-06	0.000341108
ENSG00000157445	CACNA2D3	3	+	54122547	55074557	calcium voltage-gated channel auxiliary subunit alpha2delta 3 [Source:HGNC Symbol;Acc:HGNC:15460]	protein_coding	0.55755	1.05545	0.454779	0.176188	0.372016	0.224029	2.61492	2.89518e-06	0.000341119
ENSG00000158290	CUL4B	X	-	120524609	120575794	cullin 4B [Source:HGNC Symbol;Acc:HGNC:2555]	protein_coding	16.536	16.1499	17.0599	31.0087	28.7409	28.041	0.56679	2.89278e-06	0.000341119
ENSG00000064886	CHI3L2	1	+	111200771	111243440	chitinase 3 like 2 [Source:HGNC Symbol;Acc:HGNC:1933]	protein_coding	0.47506	0.476508	0.293759	0.076424	0.124853	0.059286	4.38916	2.93014e-06	0.000344547
ENSG00000173801	JUP	17	-	41754604	41786931	junction plakoglobin [Source:HGNC Symbol;Acc:HGNC:6207]	protein_coding	92.7214	93.2296	86.7636	59.4472	56.1953	55.3232	1.59504	2.97391e-06	0.000348994
ENSG00000257918	AC079385.3	12	-	106714924	106733066	novel transcript, antisense to RFX4	antisense	0	0	0	0.136098	0.08947	0.126872	0.0784437	3.02942e-06	0.000354799
ENSG00000164626	KCNK5	6	-	39188973	39229450	potassium two pore domain channel subfamily K member 5 [Source:HGNC Symbol;Acc:HGNC:6280]	protein_coding	16.4472	14.7133	15.729	28.8301	26.3427	26.9992	0.570783	3.09686e-06	0.000361975
ENSG00000105879	CBLL1	7	+	107743697	107761667	Cbl proto-oncogene like 1 [Source:HGNC Symbol;Acc:HGNC:21225]	protein_coding	5.3544	5.06324	5.59145	9.49112	11.9387	14.7849	0.442522	3.11376e-06	0.000363226
ENSG00000122035	RASL11A	13	+	27270327	27273690	RAS like family 11 member A [Source:HGNC Symbol;Acc:HGNC:23802]	protein_coding	183.301	201.079	174.247	113.864	119.927	116.617	1.59417	3.13746e-06	0.000365265
ENSG00000122224	LY9	1	+	160796074	160828261	lymphocyte antigen 9 [Source:HGNC Symbol;Acc:HGNC:6730]	protein_coding	0.019428	0.045712	0.040427	0.13333	0.128001	0.177682	0.289047	3.18368e-06	0.000369181
ENSG00000095596	CYP26A1	10	+	93073475	93077890	cytochrome P450 family 26 subfamily A member 1 [Source:HGNC Symbol;Acc:HGNC:2603]	protein_coding	0.279717	0.291049	0.308598	0.939753	0.790696	0.542145	0.39493	3.24201e-06	0.000374465
ENSG00000100985	MMP9	20	+	46008908	46016561	matrix metallopeptidase 9 [Source:HGNC Symbol;Acc:HGNC:7176]	protein_coding	0.061908	0.04038	0.043005	0.410367	0.297387	0.142739	0.199085	3.23881e-06	0.000374465
ENSG00000273338	AC103591.3	1	-	78004346	78004554	novel transcript, antisense to DNAJB4	antisense	0.550276	1.13498	0.88337	0.07836	0.098697	0	12.5503	3.26288e-06	0.000376135
ENSG00000270069	MIR222HG	X	-	45745211	45770274	MIR222 host gene [Source:HGNC Symbol;Acc:HGNC:49555]	lincRNA	3.87563	3.19937	3.74905	6.85427	7.95387	8.27218	0.469662	3.37566e-06	0.000388373
ENSG00000180776	ZDHHC20	13	-	21372573	21459370	zinc finger DHHC-type containing 20 [Source:HGNC Symbol;Acc:HGNC:20749]	protein_coding	7.37974	5.4719	12.7152	13.6022	17.0192	19.9455	0.505897	3.38612e-06	0.000388814
ENSG00000171766	GATM	15	-	45361124	45402327	glycine amidinotransferase [Source:HGNC Symbol;Acc:HGNC:4175]	protein_coding	3.91203	2.4284	2.53099	8.02756	7.01684	7.01478	0.402976	3.39736e-06	0.000389342
ENSG00000168702	LRP1B	2	-	140231423	142131701	LDL receptor related protein 1B [Source:HGNC Symbol;Acc:HGNC:6693]	protein_coding	1.49301	1.06228	1.47527	2.83216	2.5328	2.47025	0.516268	3.4226e-06	0.000391471
ENSG00000167653	PSCA	8	+	142670308	142682724	prostate stem cell antigen [Source:HGNC Symbol;Acc:HGNC:9500]	protein_coding	48.8584	50.6628	44.6596	83.587	87.6466	85.284	0.562121	3.44466e-06	0.000393227
ENSG00000258168	AC025569.1	12	+	70468080	70543040	uncharacterized LOC105369827 [Source:NCBI gene;Acc:105369827]	antisense	0.802323	0.730903	1.00074	0.152406	0.197846	0.196272	4.44728	3.51749e-06	0.000400762
ENSG00000107099	DOCK8	9	+	214854	465259	dedicator of cytokinesis 8 [Source:HGNC Symbol;Acc:HGNC:19191]	protein_coding	2.34793	2.04059	2.53151	5.49658	4.69553	5.59062	0.439521	3.62569e-06	0.000412288
ENSG00000204361	NXPE2	11	+	114678386	114706933	neurexophilin and PC-esterase domain family member 2 [Source:HGNC Symbol;Acc:HGNC:26331]	protein_coding	0.051494	0.071172	0.033602	0	0	0	6.20893	3.93402e-06	0.000446485
ENSG00000149485	FADS1	11	-	61799625	61829318	fatty acid desaturase 1 [Source:HGNC Symbol;Acc:HGNC:3574]	protein_coding	16.4153	17.0117	16.4956	27.5589	29.026	28.1602	0.589237	4.02737e-06	0.000456197
ENSG00000198804	MT-CO1	MT	+	5904	7445	mitochondrially encoded cytochrome c oxidase I [Source:HGNC Symbol;Acc:HGNC:7419]	protein_coding	7324.31	7060.48	7622.12	12177.2	12114	12005.3	0.60631	4.04089e-06	0.000456846
ENSG00000196420	S100A5	1	-	153537147	153541765	S100 calcium binding protein A5 [Source:HGNC Symbol;Acc:HGNC:10495]	protein_coding	0.859008	1.23235	0.909766	2.67369	2.41668	2.19569	0.414311	4.06773e-06	0.000458996
ENSG00000146147	MLIP	6	+	53929982	54266280	muscular LMNA interacting protein [Source:HGNC Symbol;Acc:HGNC:21355]	protein_coding	0.030432	0.090905	0.067021	0.236001	0.640025	0.232089	0.191859	4.10791e-06	0.000462641
ENSG00000110811	P3H3	12	+	6828410	6839851	prolyl 3-hydroxylase 3 [Source:HGNC Symbol;Acc:HGNC:19318]	protein_coding	2.30502	2.27738	2.60915	1.19613	1.12141	0.916057	2.21276	4.18058e-06	0.000468131
ENSG00000242611	AC093627.6	7	+	77038	81178	novel transcript	lincRNA	0.361541	0.275519	0.302322	0.102793	0.049259	0.070714	3.8351	4.18059e-06	0.000468131
ENSG00000243742	RPLP0P2	11	+	61615036	61639449	ribosomal protein lateral stalk subunit P0 pseudogene 2 [Source:HGNC Symbol;Acc:HGNC:17960]	transcribed_processed_pseudogene	2.65162	3.11315	2.31069	0.939047	2.10034	1.46261	1.7885	4.19242e-06	0.000468561
ENSG00000102359	SRPX2	X	+	100644166	100675788	sushi repeat containing protein X-linked 2 [Source:HGNC Symbol;Acc:HGNC:30668]	protein_coding	2.63937	3.46192	3.50875	7.16449	6.0002	7.44734	0.46701	4.2819e-06	0.000475843
ENSG00000129595	EPB41L4A	5	-	112142441	112419316	erythrocyte membrane protein band 4.1 like 4A [Source:HGNC Symbol;Acc:HGNC:13278]	protein_coding	5.9155	5.43497	6.40326	10.4871	11.265	11.2033	0.539139	4.28127e-06	0.000475843
ENSG00000236304	AP001189.1	11	+	76657056	76663866	novel transcript	antisense	0	0	0	0.063398	0.132831	0.040162	0.112616	4.27081e-06	0.000475843
ENSG00000198648	STK39	2	-	167954020	168248141	serine/threonine kinase 39 [Source:HGNC Symbol;Acc:HGNC:17717]	protein_coding	11.4157	11.1905	11.5087	20.5627	19.9851	20.2568	0.561274	4.483e-06	0.000497249
ENSG00000110328	GALNT18	11	-	11270876	11622005	polypeptide N-acetylgalactosaminyltransferase 18 [Source:HGNC Symbol;Acc:HGNC:30488]	protein_coding	12.3619	12.061	11.5848	6.97384	6.90621	6.71849	1.74698	4.50483e-06	0.000497788
ENSG00000165891	E2F7	12	-	77021247	77065580	E2F transcription factor 7 [Source:HGNC Symbol;Acc:HGNC:23820]	protein_coding	2.38541	1.91045	2.31115	3.20725	4.76695	4.57042	0.52781	4.49889e-06	0.000497788
ENSG00000171310	CHST11	12	+	104455295	104762014	carbohydrate sulfotransferase 11 [Source:HGNC Symbol;Acc:HGNC:17422]	protein_coding	8.53573	2.67229	8.23471	2.21843	2.17187	2.68949	2.73886	4.51528e-06	0.000498005
ENSG00000140092	FBLN5	14	-	91869412	91947987	fibulin 5 [Source:HGNC Symbol;Acc:HGNC:3602]	protein_coding	0.244216	0.316136	0.199062	0.062338	0.083695	0.064005	3.2887	4.54122e-06	0.000499926
ENSG00000089351	GRAMD1A	19	+	34994784	35026471	GRAM domain containing 1A [Source:HGNC Symbol;Acc:HGNC:29305]	protein_coding	43.6574	45.1949	41.4384	28.8265	27.4738	27.1384	1.56131	4.6508e-06	0.000511031
ENSG00000182040	USH1G	17	-	74916084	74923256	USH1 protein network component sans [Source:HGNC Symbol;Acc:HGNC:16356]	protein_coding	0.194364	0.215533	0.205082	0.494968	0.600046	0.472736	0.40368	4.68626e-06	0.000513964
ENSG00000261068	AL512274.1	6	-	42092233	42094259	novel transcript	lincRNA	2.3335	2.6746	2.68644	1.22765	1.3294	1.2207	2.02864	4.78823e-06	0.000524168
ENSG00000131069	ACSS2	20	+	34872146	34927962	acyl-CoA synthetase short chain family member 2 [Source:HGNC Symbol;Acc:HGNC:15814]	protein_coding	20.8795	23.5852	23.6114	42.8499	42.7968	43.4368	0.52749	4.96419e-06	0.000542419
ENSG00000198598	MMP17	12	+	131828393	131851783	matrix metallopeptidase 17 [Source:HGNC Symbol;Acc:HGNC:7163]	protein_coding	1.21819	1.104	0.770735	0.422012	0.337883	0.55282	2.32583	4.99686e-06	0.000544974
ENSG00000138678	GPAT3	4	+	83535914	83605875	glycerol-3-phosphate acyltransferase 3 [Source:HGNC Symbol;Acc:HGNC:28157]	protein_coding	1.30615	1.08773	0.665128	2.73503	3.03751	2.2108	0.385483	5.09339e-06	0.000554471
ENSG00000253138	LINC00967	8	+	66192093	66197315	long intergenic non-protein coding RNA 967 [Source:HGNC Symbol;Acc:HGNC:48725]	lincRNA	0.069641	0.062282	0.044515	0	0	0	6.88127	5.11832e-06	0.000556153
ENSG00000189001	SBSN	19	-	35523367	35528351	suprabasin [Source:HGNC Symbol;Acc:HGNC:24950]	protein_coding	1.16576	1.27712	1.21832	0.341533	0.652349	0.469463	2.47177	5.22467e-06	0.00056666
ENSG00000105808	RASA4	7	-	102573807	102616757	RAS p21 protein activator 4 [Source:HGNC Symbol;Acc:HGNC:23181]	protein_coding	2.94823	3.52015	2.90242	1.29385	1.11636	1.15552	2.61443	5.254e-06	0.00056879
ENSG00000267484	AC027319.1	19	+	4838332	4838907	novel transcript, antisense to PLIN3	antisense	0	0	0	0.091817	0.300758	0.244937	0.044943	5.42699e-06	0.000586435
ENSG00000187987	ZSCAN23	6	-	28431930	28443502	zinc finger and SCAN domain containing 23 [Source:HGNC Symbol;Acc:HGNC:21193]	protein_coding	0.238368	0.376331	0.280803	0.786578	0.940233	1.09342	0.324711	5.4614e-06	0.000589069
ENSG00000076706	MCAM	11	-	119308529	119321521	melanoma cell adhesion molecule [Source:HGNC Symbol;Acc:HGNC:6934]	protein_coding	0.26463	0.366553	0.244135	0.788299	0.673604	0.678012	0.417214	5.70126e-06	0.000613811
ENSG00000011422	PLAUR	19	-	43646095	43670547	plasminogen activator, urokinase receptor [Source:HGNC Symbol;Acc:HGNC:9053]	protein_coding	26.5752	27.6444	27.0607	14.6371	16.5727	16.1567	1.71553	5.99008e-06	0.000642548
ENSG00000100911	PSME2	14	-	24143362	24147570	proteasome activator subunit 2 [Source:HGNC Symbol;Acc:HGNC:9569]	protein_coding	135.935	163.695	148.538	96.7273	93.6378	90.4901	1.59566	5.98714e-06	0.000642548
ENSG00000179403	VWA1	1	+	1434861	1442882	von Willebrand factor A domain containing 1 [Source:HGNC Symbol;Acc:HGNC:30910]	protein_coding	5.14566	5.82574	5.54326	3.05147	2.95684	2.8959	1.85183	6.01712e-06	0.000644271
ENSG00000258082	AL391832.3	1	-	234979647	234980804	novel transcript	lincRNA	0.722323	0.760081	0.577906	0.13407	0.182518	0.263053	3.42876	6.16053e-06	0.000658425
ENSG00000103005	USB1	16	+	57999546	58021618	U6 snRNA biogenesis phosphodiesterase 1 [Source:HGNC Symbol;Acc:HGNC:25792]	protein_coding	42.9241	39.0209	40.845	25.7872	25.3998	26.2727	1.58498	6.23264e-06	0.000664921
ENSG00000181378	CFAP65	2	-	219002846	219041527	cilia and flagella associated protein 65 [Source:HGNC Symbol;Acc:HGNC:25325]	protein_coding	3.01913	3.13533	2.5017	5.72062	4.8175	5.28785	0.547816	6.34254e-06	0.000675418
ENSG00000237973	MTCO1P12	1	+	631074	632616	MT-CO1 pseudogene 12 [Source:HGNC Symbol;Acc:HGNC:52014]	unprocessed_pseudogene	19.3521	21.2022	19.5971	41.1531	33.2461	35.8948	0.545497	6.36721e-06	0.000676816
ENSG00000175455	CCDC14	3	-	123897305	123961408	coiled-coil domain containing 14 [Source:HGNC Symbol;Acc:HGNC:25766]	protein_coding	4.49638	5.78019	4.71793	9.05557	9.90289	8.765	0.541356	6.46671e-06	0.00068615
ENSG00000000971	CFH	1	+	196651878	196747504	complement factor H [Source:HGNC Symbol;Acc:HGNC:4883]	protein_coding	10.8787	11.6852	12.0143	19.3078	20.6531	19.5793	0.580965	6.50704e-06	0.000689182
ENSG00000128917	DLL4	15	+	40929333	40939073	delta like canonical Notch ligand 4 [Source:HGNC Symbol;Acc:HGNC:2910]	protein_coding	1.67146	1.67642	1.7694	0.942172	0.795511	0.702848	2.08347	6.53867e-06	0.000691285
ENSG00000268173	AC007192.1	19	+	18153158	18178117	novel protein, readthrough between PIK3R2 and IFI30	protein_coding	0.299643	0.456122	0.082687	9.22329	0.220814	5.47246	0.0581038	6.59005e-06	0.000695464
ENSG00000179776	CDH5	16	+	66366622	66404786	cadherin 5 [Source:HGNC Symbol;Acc:HGNC:1764]	protein_coding	2.33728	2.34512	2.30436	1.15544	1.28119	1.23358	1.89631	6.65035e-06	0.000700567
ENSG00000160602	NEK8	17	+	28725897	28743455	NIMA related kinase 8 [Source:HGNC Symbol;Acc:HGNC:13387]	protein_coding	3.915	4.60869	4.12113	7.70543	8.88193	8.40293	0.506582	6.74924e-06	0.00070971
ENSG00000109472	CPE	4	+	165361194	165498320	carboxypeptidase E [Source:HGNC Symbol;Acc:HGNC:2303]	protein_coding	29.8548	33.4326	32.4413	19.2163	20.0131	20.0506	1.61455	6.83381e-06	0.000713489
ENSG00000134242	PTPN22	1	-	113813811	113871759	protein tyrosine phosphatase, non-receptor type 22 [Source:HGNC Symbol;Acc:HGNC:9652]	protein_coding	1.40214	1.27822	1.72865	0.656955	0.684067	0.725226	2.1176	6.81194e-06	0.000713489
ENSG00000223813	AC007255.1	7	-	29514225	29563670	novel transcript, antisense to CHN2	antisense	2.87858	2.50695	2.71222	6.82082	5.60321	5.78485	0.445628	6.82619e-06	0.000713489
ENSG00000257298	AC008147.2	12	-	50185580	50191363	novel transcript, sense intronic to LIMA1	sense_intronic	0.06915	0.063871	0.067934	0.176175	0.187785	0.219061	0.376749	6.79764e-06	0.000713489
ENSG00000167676	PLIN4	19	-	4502180	4518465	perilipin 4 [Source:HGNC Symbol;Acc:HGNC:29393]	protein_coding	0.230848	0.265517	0.183237	0.533453	0.519917	0.604698	0.420363	6.96924e-06	0.000726336
ENSG00000173275	ZNF449	X	+	135344796	135363152	zinc finger protein 449 [Source:HGNC Symbol;Acc:HGNC:21039]	protein_coding	0.906419	0.950934	1.00549	1.94575	2.13465	2.06467	0.468471	7.06522e-06	0.000735034
ENSG00000204623	ZNRD1ASP	6	-	30001011	30061640	zinc ribbon domain containing 1 antisense, pseudogene [Source:HGNC Symbol;Acc:HGNC:13924]	transcribed_unitary_pseudogene	1.04541	0.754951	0.85809	1.40048	1.43562	1.45754	0.621803	7.17872e-06	0.000745519
ENSG00000196743	GM2A	5	+	151212150	151270440	GM2 ganglioside activator [Source:HGNC Symbol;Acc:HGNC:4367]	protein_coding	11.1528	10.6937	12.0304	6.26021	6.50661	6.95947	1.71626	7.26118e-06	0.00075275
ENSG00000169032	MAP2K1	15	+	66386817	66492312	mitogen-activated protein kinase kinase 1 [Source:HGNC Symbol;Acc:HGNC:6840]	protein_coding	37.5854	32.3794	34.469	24.8888	17.8734	21.8143	1.61692	7.37358e-06	0.000763055
ENSG00000163121	NEURL3	2	-	96497643	96508109	neuralized E3 ubiquitin protein ligase 3 [Source:HGNC Symbol;Acc:HGNC:25162]	protein_coding	5.77964	6.11578	5.47159	3.25138	2.70628	2.70443	2.00148	7.55806e-06	0.000780769
ENSG00000115919	KYNU	2	+	142877498	143055832	kynureninase [Source:HGNC Symbol;Acc:HGNC:6469]	protein_coding	8.59554	11.0604	11.51	6.13454	5.40629	8.03455	1.59119	7.61743e-06	0.000785519
ENSG00000135374	ELF5	11	-	34478793	34513805	E74 like ETS transcription factor 5 [Source:HGNC Symbol;Acc:HGNC:3320]	protein_coding	0.114538	0.054319	0.04061	0.291901	0.42778	0.266854	0.235572	7.66825e-06	0.000789372
ENSG00000146674	IGFBP3	7	-	45912245	45921874	insulin like growth factor binding protein 3 [Source:HGNC Symbol;Acc:HGNC:5472]	protein_coding	0.044895	0.041555	0.027767	0	0	0	4.80723	7.69241e-06	0.000790472
ENSG00000283142	AL049767.1	20	-	45137706	45138976	WAP four-disulfide core domain 15 family pseudogene	transcribed_unprocessed_pseudogene	1.25064	1.42516	1.23698	0.66914	0.348268	0.303605	2.91839	7.75426e-06	0.000795435
ENSG00000196693	ZNF33B	10	-	42574185	42638568	zinc finger protein 33B [Source:HGNC Symbol;Acc:HGNC:13097]	protein_coding	3.22737	2.15773	2.66512	4.19871	4.74108	4.54232	0.597998	7.8742e-06	0.000806329
ENSG00000101000	PROCR	20	+	35172073	35216240	protein C receptor [Source:HGNC Symbol;Acc:HGNC:9452]	protein_coding	5.67004	5.86119	5.46451	3.12682	2.81093	2.56706	1.99486	8.05955e-06	0.000823871
ENSG00000186767	SPIN4	X	-	63347228	63351344	spindlin family member 4 [Source:HGNC Symbol;Acc:HGNC:27040]	protein_coding	3.55288	2.68523	2.9092	6.55905	6.37106	5.44792	0.498549	8.25676e-06	0.000842009
ENSG00000204682	CASC10	10	-	21492658	21497262	cancer susceptibility 10 [Source:HGNC Symbol;Acc:HGNC:31448]	protein_coding	6.55678	6.98774	6.68439	3.98707	3.84707	3.83771	1.73126	8.26568e-06	0.000842009
ENSG00000130829	DUSP9	X	+	153642492	153651326	dual specificity phosphatase 9 [Source:HGNC Symbol;Acc:HGNC:3076]	protein_coding	0.197413	0.313455	0.154749	0.828642	0.614553	0.856937	0.298531	8.39402e-06	0.0008536
ENSG00000169860	P2RY1	3	+	152834693	152841439	purinergic receptor P2Y1 [Source:HGNC Symbol;Acc:HGNC:8539]	protein_coding	0.00892	0.009276	0.004963	0.03536	0.049152	0.045399	0.332429	8.57481e-06	0.000869869
ENSG00000251584	AC096751.2	4	+	174536640	174540784	novel transcript	lincRNA	0.205897	0.340004	0.329542	1.01812	0.843959	1.03973	0.308834	8.58365e-06	0.000869869
ENSG00000284876	AC015908.6	17	-	10794906	10838094	novel transcript	processed_transcript	0.382695	0.001176	0.603942	0	0	0.000418	33.4609	8.63176e-06	0.000873237
ENSG00000163898	LIPH	3	-	185506262	185552613	lipase H [Source:HGNC Symbol;Acc:HGNC:18483]	protein_coding	34.0734	34.593	35.4996	21.9369	23.2593	22.6199	1.53577	8.75402e-06	0.000884081
ENSG00000139800	ZIC5	13	-	99962964	99971909	Zic family member 5 [Source:HGNC Symbol;Acc:HGNC:20322]	protein_coding	0.018316	0.02151	0.014437	0.092432	0.059345	0.092315	0.307426	8.90342e-06	0.000896084
ENSG00000171462	DLK2	6	-	43450352	43456632	delta like non-canonical Notch ligand 2 [Source:HGNC Symbol;Acc:HGNC:21113]	protein_coding	0.094702	0.113818	0.061333	0.325781	0.516066	0.354734	0.244462	8.89825e-06	0.000896084
ENSG00000161638	ITGA5	12	-	54395261	54419460	integrin subunit alpha 5 [Source:HGNC Symbol;Acc:HGNC:6141]	protein_coding	19.9506	19.2167	19.463	13.5639	10.9564	12.4907	1.58366	9.10764e-06	0.000915068
ENSG00000054654	SYNE2	14	+	63852983	64226433	spectrin repeat containing nuclear envelope protein 2 [Source:HGNC Symbol;Acc:HGNC:17084]	protein_coding	2.37023	2.13402	2.63495	3.91516	5.05678	4.3103	0.538542	9.1593e-06	0.000918686
ENSG00000198743	SLC5A3	21	+	34073570	34106262	solute carrier family 5 member 3 [Source:HGNC Symbol;Acc:HGNC:11038]	protein_coding	5.86127	4.49158	5.89051	10.0112	9.29951	9.47583	0.564723	9.26712e-06	0.000927189
ENSG00000198894	CIPC	14	+	77098097	77117287	CLOCK interacting pacemaker [Source:HGNC Symbol;Acc:HGNC:20365]	protein_coding	1.37638	0.656378	0.624108	2.23575	1.09884	2.56816	0.452887	9.27568e-06	0.000927189
ENSG00000285943	AC112128.1	3	-	113361901	113515151	novel protein	protein_coding	0.093002	0.044303	0.083105	0.236042	0.197973	0.308749	0.324045	9.30996e-06	0.000929033
ENSG00000151967	SCHIP1	3	+	159839861	159897360	schwannomin interacting protein 1 [Source:HGNC Symbol;Acc:HGNC:15678]	protein_coding	0.154138	0.129445	0.176296	2.00866	0.185475	2.03106	0.115125	9.58412e-06	0.000954768
ENSG00000272825	AL844908.1	21	+	44936303	44936954	novel transcript	antisense	1.97158	2.5862	2.43927	0.742179	0.762383	1.15227	2.61537	9.60548e-06	0.000955273
ENSG00000205403	CFI	4	-	109740694	109802179	complement factor I [Source:HGNC Symbol;Acc:HGNC:5394]	protein_coding	5.0645	5.35672	5.5139	10.4067	10.921	11.6203	0.484114	9.76935e-06	0.000969926
ENSG00000135046	ANXA1	9	+	73151757	73170393	annexin A1 [Source:HGNC Symbol;Acc:HGNC:533]	protein_coding	129.367	129.188	127.415	219.027	213.661	207.53	0.602891	9.87627e-06	0.000978885
ENSG00000147003	CLTRN	X	-	15627318	15675012	collectrin, amino acid transport regulator [Source:HGNC Symbol;Acc:HGNC:29437]	protein_coding	3.68607	4.6843	3.80169	2.09698	1.92874	2.07143	1.99147	9.99816e-06	0.000988829
ENSG00000186417	GLDN	15	+	51341629	51408013	gliomedin [Source:HGNC Symbol;Acc:HGNC:29514]	protein_coding	1.20661	1.81381	1.05127	0.6343	0.764324	0.530387	2.09376	1.00103e-05	0.000988829
ENSG00000119547	ONECUT2	18	+	57435685	57491297	one cut homeobox 2 [Source:HGNC Symbol;Acc:HGNC:8139]	protein_coding	0.451041	0.434695	0.46027	0.89663	0.880941	0.835903	0.520529	1.00637e-05	0.000992429
ENSG00000168209	DDIT4	10	+	72273920	72276036	DNA damage inducible transcript 4 [Source:HGNC Symbol;Acc:HGNC:24944]	protein_coding	100.392	105.619	96.7682	168.541	164.514	165.619	0.607192	1.02155e-05	0.00100572
ENSG00000250072	SH3TC2-DT	5	+	149063317	149109787	SH3TC2 divergent transcript [Source:HGNC Symbol;Acc:HGNC:52905]	lincRNA	0.609937	0.963043	0.561894	1.93818	1.71876	1.07618	0.454508	1.03145e-05	0.00101376
ENSG00000183034	OTOP2	17	+	74924275	74933912	otopetrin 2 [Source:HGNC Symbol;Acc:HGNC:19657]	protein_coding	0.874459	1.17149	1.15538	2.28798	2.39123	2.70473	0.435845	1.03907e-05	0.00101954
ENSG00000259479	SORD2P	15	-	44825747	44884694	sorbitol dehydrogenase 2, pseudogene [Source:HGNC Symbol;Acc:HGNC:49919]	transcribed_unprocessed_pseudogene	3.63194	3.61748	2.92348	1.71749	2.12725	1.63379	1.8522	1.05921e-05	0.00103757
ENSG00000046604	DSG2	18	+	31498043	31549008	desmoglein 2 [Source:HGNC Symbol;Acc:HGNC:3049]	protein_coding	40.7989	36.3529	40.3832	65.1229	64.7087	64.7802	0.604007	1.067e-05	0.00104346
ENSG00000235961	PNMA6A	X	+	153072482	153075018	PNMA family member 6A [Source:HGNC Symbol;Acc:HGNC:28248]	protein_coding	0.087274	0.111366	0.057858	0.238545	0.331454	0.386079	0.290543	1.07605e-05	0.00105055
ENSG00000064651	SLC12A2	5	+	128083766	128189688	solute carrier family 12 member 2 [Source:HGNC Symbol;Acc:HGNC:10911]	protein_coding	58.4163	51.064	58.1214	97.1391	93.3992	90.2295	0.596984	1.08032e-05	0.00105297
ENSG00000139044	B4GALNT3	12	+	460364	563509	beta-1,4-N-acetyl-galactosaminyltransferase 3 [Source:HGNC Symbol;Acc:HGNC:24137]	protein_coding	0.485364	0.636349	0.613364	1.31282	1.297	1.6558	0.410902	1.08328e-05	0.00105411
ENSG00000109861	CTSC	11	-	88293592	88337787	cathepsin C [Source:HGNC Symbol;Acc:HGNC:2528]	protein_coding	111.03	129.342	115.899	71.5068	83.0908	71.2418	1.57746	1.11e-05	0.00107832
ENSG00000117318	ID3	1	-	23557918	23559794	inhibitor of DNA binding 3, HLH protein [Source:HGNC Symbol;Acc:HGNC:5362]	protein_coding	185.258	200.048	161.618	118.408	114.937	117.716	1.55787	1.12836e-05	0.00109434
ENSG00000255558	AC013762.1	11	-	13054615	13134839	novel transcript	lincRNA	0.155945	0.216684	0.142776	0	0	0	18.1802	1.13052e-05	0.00109462
ENSG00000188293	IGFL1	19	+	46229752	46231243	IGF like family member 1 [Source:HGNC Symbol;Acc:HGNC:24093]	protein_coding	16.2233	18.2885	14.7306	31.4503	30.5741	32.0541	0.52357	1.13485e-05	0.00109701
ENSG00000138193	PLCE1	10	+	94030812	94332823	phospholipase C epsilon 1 [Source:HGNC Symbol;Acc:HGNC:17175]	protein_coding	3.6656	2.93301	4.11872	7.05378	5.76642	6.78458	0.547362	1.15805e-05	0.00111575
ENSG00000143867	OSR1	2	-	19351485	19358653	odd-skipped related transciption factor 1 [Source:HGNC Symbol;Acc:HGNC:8111]	protein_coding	6.3993	5.78717	5.40225	2.98324	3.45138	2.92325	1.87675	1.15779e-05	0.00111575
ENSG00000105369	CD79A	19	+	41877120	41881372	CD79a molecule [Source:HGNC Symbol;Acc:HGNC:1698]	protein_coding	1.43487	1.19268	1.45694	2.86383	3.16316	2.7689	0.466184	1.16367e-05	0.0011175
ENSG00000176399	DMRTA1	9	+	22446841	22455740	DMRT like family A1 [Source:HGNC Symbol;Acc:HGNC:13826]	protein_coding	1.10003	1.25513	1.16075	2.27691	2.10979	2.64107	0.502412	1.16359e-05	0.0011175
ENSG00000118785	SPP1	4	+	87975650	87983426	secreted phosphoprotein 1 [Source:HGNC Symbol;Acc:HGNC:11255]	protein_coding	5.6073	5.96416	7.86315	11.9228	13.0396	13.5182	0.505435	1.16581e-05	0.00111773
ENSG00000131473	ACLY	17	-	41866908	41930542	ATP citrate lyase [Source:HGNC Symbol;Acc:HGNC:115]	protein_coding	32.3152	28.621	30.9805	51.6461	50.4854	50.0337	0.604137	1.17683e-05	0.00112462
ENSG00000248596	AC139491.2	5	-	176143085	176185155	centrosomal protein 192kDa pseudogene [Source:NCBI gene;Acc:643201]	processed_transcript	0.729836	0.670417	0.851635	1.6593	1.51995	1.87578	0.448746	1.17683e-05	0.00112462
ENSG00000196188	CTSE	1	-	206009264	206023909	cathepsin E [Source:HGNC Symbol;Acc:HGNC:2530]	protein_coding	2.36417	2.34652	3.04289	1.22294	1.30068	1.1675	2.09173	1.19571e-05	0.0011408
ENSG00000101945	SUV39H1	X	+	48695554	48709012	suppressor of variegation 3-9 homolog 1 [Source:HGNC Symbol;Acc:HGNC:11479]	protein_coding	3.99519	4.5604	3.82097	7.92938	7.41019	7.50371	0.542404	1.20282e-05	0.00114573
ENSG00000143001	TMEM61	1	+	54980792	54992293	transmembrane protein 61 [Source:HGNC Symbol;Acc:HGNC:27296]	protein_coding	1.44407	2.16296	1.42271	0.749679	0.650174	0.561472	2.54089	1.21804e-05	0.00115834
ENSG00000198574	SH2D1B	1	-	162395266	162412138	SH2 domain containing 1B [Source:HGNC Symbol;Acc:HGNC:30416]	protein_coding	13.3368	13.3213	12.8885	8.4587	8.025	7.79102	1.62835	1.23001e-05	0.00116783
ENSG00000167617	CDC42EP5	19	-	54465026	54473264	CDC42 effector protein 5 [Source:HGNC Symbol;Acc:HGNC:17408]	protein_coding	22.1256	25.8295	21.1739	13.4947	13.2476	12.344	1.76804	1.24745e-05	0.00118248
ENSG00000259820	AC083843.2	8	-	134792020	134798272	novel transcript	lincRNA	0.299597	0.193488	0.2434	0.565882	0.664216	0.561718	0.420726	1.25362e-05	0.00118641
ENSG00000075035	WSCD2	12	+	108129471	108250537	WSC domain containing 2 [Source:HGNC Symbol;Acc:HGNC:29117]	protein_coding	0.014365	0.014187	0.01422	0.117896	0.095712	0.120219	0.200018	1.26291e-05	0.00119328
ENSG00000071242	RPS6KA2	6	-	166409364	166906451	ribosomal protein S6 kinase A2 [Source:HGNC Symbol;Acc:HGNC:10431]	protein_coding	22.8663	18.5954	20.1944	13.6281	12.5947	12.6346	1.58627	1.26759e-05	0.00119577
ENSG00000123338	NCKAP1L	12	+	54497711	54548238	NCK associated protein 1 like [Source:HGNC Symbol;Acc:HGNC:4862]	protein_coding	0.149269	0.107398	0.18571	0.003682	0.0066	0.034389	6.32611	1.28635e-05	0.00121144
ENSG00000146285	SCML4	6	-	107704104	107824317	Scm polycomb group protein like 4 [Source:HGNC Symbol;Acc:HGNC:21397]	protein_coding	0.03424	0.014056	0	0.177344	0.133804	0.242423	0.134167	1.29039e-05	0.00121144
ENSG00000164188	RANBP3L	5	-	36248434	36302114	RAN binding protein 3 like [Source:HGNC Symbol;Acc:HGNC:26353]	protein_coding	6.20384	4.58479	6.62577	3.10524	3.19449	2.88639	1.89281	1.28883e-05	0.00121144
ENSG00000111801	BTN3A3	6	+	26440472	26453415	butyrophilin subfamily 3 member A3 [Source:HGNC Symbol;Acc:HGNC:1140]	protein_coding	10.2402	5.11788	6.67134	3.81386	4.91799	4.47481	1.66654	1.32205e-05	0.00123918
ENSG00000042062	RIPOR3	20	-	50586108	50691528	RIPOR family member 3 [Source:HGNC Symbol;Acc:HGNC:16168]	protein_coding	0.999076	1.00858	0.448329	0.441796	0.455083	0.466626	1.78398	1.33166e-05	0.00124421
ENSG00000107984	DKK1	10	+	52314296	52318042	dickkopf WNT signaling pathway inhibitor 1 [Source:HGNC Symbol;Acc:HGNC:2891]	protein_coding	175.002	174.92	155.16	122.754	99.8943	102.033	1.55557	1.33152e-05	0.00124421
ENSG00000166578	IQCD	12	-	113195441	113221094	IQ motif containing D [Source:HGNC Symbol;Acc:HGNC:25168]	protein_coding	2.23669	2.42953	2.42928	1.22495	1.22824	1.08767	1.99546	1.34577e-05	0.0012534
ENSG00000198576	ARC	8	-	142611044	142614472	activity regulated cytoskeleton associated protein [Source:HGNC Symbol;Acc:HGNC:648]	protein_coding	0.349835	0.348333	0.476707	1.06438	0.898114	1.00638	0.401776	1.34395e-05	0.0012534
ENSG00000264578	AC009630.3	8	-	41609692	41621502	novel transcript, antisense to AGPAT6	antisense	0	0	0	0.173316	0.120699	0.076748	0.0748572	1.36143e-05	0.00126598
ENSG00000197977	ELOVL2	6	-	10980759	11044314	ELOVL fatty acid elongase 2 [Source:HGNC Symbol;Acc:HGNC:14416]	protein_coding	24.1615	20.6591	23.1168	14.1512	13.9022	14.9833	1.57819	1.37504e-05	0.00127661
ENSG00000143815	LBR	1	-	225401502	225428925	lamin B receptor [Source:HGNC Symbol;Acc:HGNC:6518]	protein_coding	8.34466	6.88108	7.8497	14.5912	13.133	13.7867	0.556209	1.38745e-05	0.00128407
ENSG00000179195	ZNF664	12	+	123971845	124015439	zinc finger protein 664 [Source:HGNC Symbol;Acc:HGNC:25406]	protein_coding	17.3242	10.5184	14.6144	28.5426	24.4389	24.333	0.549322	1.38721e-05	0.00128407
ENSG00000179046	TRIML2	4	-	188091273	188109603	tripartite motif family like 2 [Source:HGNC Symbol;Acc:HGNC:26378]	protein_coding	2.714	2.94015	2.68927	1.29744	1.16507	1.132	2.31022	1.42168e-05	0.00131368
ENSG00000187997	C17orf99	17	+	78146353	78166177	chromosome 17 open reading frame 99 [Source:HGNC Symbol;Acc:HGNC:34490]	protein_coding	0.141414	0.101076	0.176844	0.523344	0.663311	0.502141	0.261424	1.47876e-05	0.00136427
ENSG00000151135	TMEM263	12	+	106955719	106978778	transmembrane protein 263 [Source:HGNC Symbol;Acc:HGNC:28281]	protein_coding	5.18341	10.3994	13.9997	5.3143	5.31792	4.5836	1.94234	1.48837e-05	0.00137098
ENSG00000120937	NPPB	1	-	11857464	11858931	natriuretic peptide B [Source:HGNC Symbol;Acc:HGNC:7940]	protein_coding	0.505808	0.423641	0.526107	1.71964	1.45999	1.12148	0.342997	1.49168e-05	0.00137188
ENSG00000078081	LAMP3	3	-	183122213	183163839	lysosomal associated membrane protein 3 [Source:HGNC Symbol;Acc:HGNC:14582]	protein_coding	2.52689	2.45388	2.48428	1.39512	1.28623	1.37534	1.83401	1.55736e-05	0.00143004
ENSG00000154359	LONRF1	8	-	12721894	12756073	LON peptidase N-terminal domain and ring finger 1 [Source:HGNC Symbol;Acc:HGNC:26302]	protein_coding	1.14439	0.848152	1.64211	2.47292	2.14375	2.71795	0.497602	1.61262e-05	0.00147616
ENSG00000171055	FEZ2	2	-	36531805	36646087	fasciculation and elongation protein zeta 2 [Source:HGNC Symbol;Acc:HGNC:3660]	protein_coding	54.209	49.5952	49.4467	31.566	33.0836	32.6078	1.57555	1.65727e-05	0.00151467
ENSG00000183340	JRKL	11	+	96389989	96507574	JRK like [Source:HGNC Symbol;Acc:HGNC:6200]	protein_coding	2.03913	2.1208	2.1118	3.90631	4.08635	4.06575	0.521303	1.67025e-05	0.00152417
ENSG00000157741	UBN2	7	+	139230356	139308236	ubinuclein 2 [Source:HGNC Symbol;Acc:HGNC:21931]	protein_coding	1.4706	1.10743	1.48041	2.21997	2.65627	2.36399	0.562354	1.67361e-05	0.00152486
ENSG00000138759	FRAS1	4	+	78057570	78544269	Fraser extracellular matrix complex subunit 1 [Source:HGNC Symbol;Acc:HGNC:19185]	protein_coding	7.66447	5.75518	7.83479	11.1293	11.985	11.4549	0.615171	1.68927e-05	0.00153674
ENSG00000096696	DSP	6	+	7541575	7586717	desmoplakin [Source:HGNC Symbol;Acc:HGNC:3052]	protein_coding	28.0333	24.3521	29.2131	44.252	45.6699	44.878	0.605418	1.82122e-05	0.00165421
ENSG00000105971	CAV2	7	+	116287380	116508541	caveolin 2 [Source:HGNC Symbol;Acc:HGNC:1528]	protein_coding	62.0886	57.115	59.4072	104.821	99.0134	100.37	0.587181	1.8312e-05	0.0016607
ENSG00000138073	PREB	2	-	27130756	27134675	prolactin regulatory element binding [Source:HGNC Symbol;Acc:HGNC:9356]	protein_coding	24.2358	29.0475	32.9933	16.0199	12.865	13.9052	2.01556	1.86433e-05	0.00168814
ENSG00000074771	NOX3	6	-	155395370	155455903	NADPH oxidase 3 [Source:HGNC Symbol;Acc:HGNC:7890]	protein_coding	0.00778	0	0.01552	0.065681	0.073068	0.141441	0.17183	1.86935e-05	0.00169008
ENSG00000164690	SHH	7	-	155799986	155812273	sonic hedgehog [Source:HGNC Symbol;Acc:HGNC:10848]	protein_coding	0.105809	0.12312	0.10024	0.302551	0.29059	0.354007	0.367569	1.87478e-05	0.00169238
ENSG00000233297	RASA4DP	7	-	102681836	102690469	RAS p21 protein activator 4CD, pseudogene [Source:HGNC Symbol;Acc:HGNC:44226]	unprocessed_pseudogene	2.88575	2.37041	2.10138	1.28588	0.869776	1.03832	2.29144	1.89686e-05	0.00170968
ENSG00000084734	GCKR	2	+	27496842	27523684	glucokinase regulator [Source:HGNC Symbol;Acc:HGNC:4196]	protein_coding	7.03911	7.51295	8.17226	4.09956	4.1969	4.84839	1.7271	1.9471e-05	0.00175227
ENSG00000116741	RGS2	1	+	192809039	192812283	regulator of G protein signaling 2 [Source:HGNC Symbol;Acc:HGNC:9998]	protein_coding	18.4321	24.0502	20.6405	11.2246	12.5826	12.1253	1.75607	1.98285e-05	0.00178171
ENSG00000162076	FLYWCH2	16	+	2883186	2899382	FLYWCH family member 2 [Source:HGNC Symbol;Acc:HGNC:25178]	protein_coding	28.2553	29.0186	26.1588	16.2671	16.068	18.5589	1.63897	2.08285e-05	0.0018687
ENSG00000134884	ARGLU1	13	-	106541673	106568164	arginine and glutamate rich 1 [Source:HGNC Symbol;Acc:HGNC:25482]	protein_coding	14.2796	14.9931	13.9371	23.3598	22.9309	23.346	0.620667	2.09751e-05	0.00187898
ENSG00000138795	LEF1	4	-	108047545	108168956	lymphoid enhancer binding factor 1 [Source:HGNC Symbol;Acc:HGNC:6551]	protein_coding	0	0	0	0.052865	0.017227	0.018507	0.252953	2.14897e-05	0.00192215
ENSG00000217576	AL158066.1	13	-	52167709	52291557	novel transcript	processed_transcript	0.167557	0.127195	0	0	0	0	10.8251	2.18029e-05	0.00194719
ENSG00000165240	ATP7A	X	+	77910656	78050395	ATPase copper transporting alpha [Source:HGNC Symbol;Acc:HGNC:869]	protein_coding	7.02869	5.76334	7.19763	11.565	11.6601	11.0768	0.583121	2.18444e-05	0.00194794
ENSG00000278156	TSC22D1-AS1	13	+	44575893	44580432	TSC22D1 antisense RNA 1 [Source:HGNC Symbol;Acc:HGNC:43684]	antisense	0.037659	0.050459	0.068102	0.2707	0.207614	0.199408	0.263126	2.20794e-05	0.0019659
ENSG00000055609	KMT2C	7	-	152134922	152436005	lysine methyltransferase 2C [Source:HGNC Symbol;Acc:HGNC:13726]	protein_coding	6.83242	6.04855	7.24027	10.0036	10.7984	11.6488	0.620405	2.21965e-05	0.00197333
ENSG00000166145	SPINT1	15	+	40844018	40858207	serine peptidase inhibitor, Kunitz type 1 [Source:HGNC Symbol;Acc:HGNC:11246]	protein_coding	24.8122	23.5019	23.4579	15.6528	14.8752	14.6683	1.58762	2.24093e-05	0.00198324
ENSG00000183876	ARSI	5	-	150296343	150339307	arylsulfatase family member I [Source:HGNC Symbol;Acc:HGNC:32521]	protein_coding	0.105688	0.126481	0.139802	0.015543	0	0.029925	5.32638	2.24093e-05	0.00198324
ENSG00000259374	NDUFB4P11	14	+	103139675	103141959	NADH:ubiquinone oxidoreductase subunit B4 pseudogene 11 [Source:HGNC Symbol;Acc:HGNC:45259]	transcribed_processed_pseudogene	0.434986	0.539806	0.176524	0.015968	0.013373	0.023008	14.3452	2.23499e-05	0.00198324
ENSG00000175130	MARCKSL1	1	-	32333832	32336379	MARCKS like 1 [Source:HGNC Symbol;Acc:HGNC:7142]	protein_coding	35.4288	38.2537	36.6867	58.9556	63.0297	60.8967	0.603565	2.25014e-05	0.00198839
ENSG00000283765	AC131160.1	3	-	183815568	183884889	novel protein	protein_coding	0	0	0	0.352495	0	0.130316	0.0585011	2.2661e-05	0.00199948
ENSG00000234667	ACTBP13	3	-	49873347	49877305	actin, beta pseudogene 13 [Source:HGNC Symbol;Acc:HGNC:44626]	unitary_pseudogene	0.078342	0.065205	0.04435	0.008385	0.007515	0.0162	3.50881	2.28343e-05	0.00201175
ENSG00000241186	TDGF1	3	+	46574534	46582463	teratocarcinoma-derived growth factor 1 [Source:HGNC Symbol;Acc:HGNC:11701]	protein_coding	0.025615	0.08245	0.019988	0	0	0	5.26843	2.29111e-05	0.00201549
ENSG00000100101	Z83844.1	22	+	37686414	37726503	novel transcript	protein_coding	0.111768	0.107388	0	0	0	0	8.3052	2.31548e-05	0.00203388
ENSG00000255007	LINC02489	11	-	46256355	46274547	long intergenic non-protein coding RNA 2489 [Source:HGNC Symbol;Acc:HGNC:53470]	antisense	1.60076	1.82653	1.45488	0.673316	0.447672	0.527765	2.92608	2.36655e-05	0.00207563
ENSG00000132849	PATJ	1	+	61742406	62178675	PATJ, crumbs cell polarity complex component [Source:HGNC Symbol;Acc:HGNC:28881]	protein_coding	2.9684	2.70322	3.00064	4.43349	5.32165	6.14999	0.546105	2.415e-05	0.00211497
ENSG00000187957	DNER	2	-	229357629	229714558	delta/notch like EGF repeat containing [Source:HGNC Symbol;Acc:HGNC:24456]	protein_coding	7.04295	6.37502	6.47901	3.87468	4.03118	4.18906	1.64347	2.49497e-05	0.00218174
ENSG00000113504	SLC12A7	5	-	1050376	1112035	solute carrier family 12 member 7 [Source:HGNC Symbol;Acc:HGNC:10915]	protein_coding	15.3642	13.5617	16.3658	9.56772	9.8328	10.2787	1.52551	2.51601e-05	0.0021964
ENSG00000229498	AC105053.1	2	+	85815130	85825391	uncharacterized LOC284950 [Source:NCBI gene;Acc:284950]	antisense	0.557421	0.458808	0.866822	0.195314	0.203594	0.246449	2.83265	2.51922e-05	0.0021964
ENSG00000105371	ICAM4	19	+	10286967	10288522	intercellular adhesion molecule 4 (Landsteiner-Wiener blood group) [Source:HGNC Symbol;Acc:HGNC:5347]	protein_coding	0.228799	0.340932	0.453081	0.11201	0.048711	0.065507	4.10889	2.52414e-05	0.00219663
ENSG00000198788	MUC2	11	+	1074875	1110511	mucin 2, oligomeric mucus/gel-forming [Source:HGNC Symbol;Acc:HGNC:7512]	protein_coding	3.29434	3.02123	4.04124	1.79108	2.06189	2.10306	1.73518	2.52697e-05	0.00219663
ENSG00000196358	NTNG2	9	+	132161676	132244534	netrin G2 [Source:HGNC Symbol;Acc:HGNC:14288]	protein_coding	1.88909	1.91729	1.7666	1.05258	1.03198	1.0595	1.76524	2.54783e-05	0.00221149
ENSG00000116990	MYCL	1	-	39895426	39902256	MYCL proto-oncogene, bHLH transcription factor [Source:HGNC Symbol;Acc:HGNC:7555]	protein_coding	1.81554	2.08322	1.96725	3.79376	3.54528	3.68385	0.533436	2.56774e-05	0.00222219
ENSG00000168497	CAVIN2	2	-	191834302	191847255	caveolae associated protein 2 [Source:HGNC Symbol;Acc:HGNC:10690]	protein_coding	4.2099	3.61821	3.65929	7.93703	6.78871	6.88287	0.532262	2.56618e-05	0.00222219
ENSG00000126583	PRKCG	19	+	53879190	53907652	protein kinase C gamma [Source:HGNC Symbol;Acc:HGNC:9402]	protein_coding	5.72464	5.79613	6.00784	3.41396	3.2149	3.66127	1.70139	2.64941e-05	0.0022895
ENSG00000136492	BRIP1	17	-	61681266	61863521	BRCA1 interacting protein C-terminal helicase 1 [Source:HGNC Symbol;Acc:HGNC:20473]	protein_coding	3.303	2.71806	4.14941	6.13314	6.93041	6.21138	0.528387	2.65535e-05	0.00229125
ENSG00000258115	AC090109.1	12	-	72046149	72057377	novel transcript, antisense to TPH2	antisense	0.039167	0	0.015586	0.29126	0.19619	0.154066	0.126211	2.66545e-05	0.00229659
ENSG00000264188	AC106037.1	18	-	21661787	21662395	novel transcript	sense_intronic	0.096169	0.091387	0.181212	0.757137	0.687707	0.675098	0.185478	2.69195e-05	0.00231263
ENSG00000277693	AP003900.1	21	-	10328411	10342737	novel transcript	lincRNA	0	0	0	0.105591	0.061639	0.128849	0.0920022	2.68891e-05	0.00231263
ENSG00000157884	CIB4	2	-	26581202	26641368	calcium and integrin binding family member 4 [Source:HGNC Symbol;Acc:HGNC:33703]	protein_coding	0.124215	0.079383	0.079421	0	0	0	10.434	2.72015e-05	0.00233344
ENSG00000213160	KLHL23	2	+	169694488	169776989	kelch like family member 23 [Source:HGNC Symbol;Acc:HGNC:27506]	protein_coding	3.23528	2.25834	3.17446	5.50754	5.75107	5.54857	0.5166	2.78509e-05	0.00238566
ENSG00000137962	ARHGAP29	1	-	94148988	94275068	Rho GTPase activating protein 29 [Source:HGNC Symbol;Acc:HGNC:30207]	protein_coding	29.5825	25.6469	30.4895	47.8342	47.7075	45.1256	0.609457	2.86506e-05	0.00245059
ENSG00000119888	EPCAM	2	+	47345158	47387601	epithelial cell adhesion molecule [Source:HGNC Symbol;Acc:HGNC:11529]	protein_coding	54.2222	53.1335	51.5938	91.9076	88.8989	85.0588	0.597903	2.87949e-05	0.00245934
ENSG00000150556	LYPD6B	2	+	149038107	149215262	LY6/PLAUR domain containing 6B [Source:HGNC Symbol;Acc:HGNC:27018]	protein_coding	1.77004	1.29146	1.02064	3.26913	3.43442	3.69623	0.394269	2.8972e-05	0.00246729
ENSG00000178567	EPM2AIP1	3	-	36985043	36993168	EPM2A interacting protein 1 [Source:HGNC Symbol;Acc:HGNC:19735]	protein_coding	2.24315	2.37059	2.13295	3.60408	3.83294	3.76378	0.603402	2.8972e-05	0.00246729
ENSG00000072182	ASIC4	2	+	219514170	219538772	acid sensing ion channel subunit family member 4 [Source:HGNC Symbol;Acc:HGNC:21263]	protein_coding	0.021153	0.037259	0.01772	0	0	0	3.53773	2.90372e-05	0.00246926
ENSG00000187808	SOWAHD	X	+	119758613	119760164	sosondowah ankyrin repeat domain family member D [Source:HGNC Symbol;Acc:HGNC:32960]	protein_coding	0.057374	0.146025	0.040708	0.417671	0.383523	0.346419	0.232765	2.90981e-05	0.00247086
ENSG00000143556	S100A7	1	-	153457744	153460701	S100 calcium binding protein A7 [Source:HGNC Symbol;Acc:HGNC:10497]	protein_coding	3.61851	5.11751	4.15102	2.15145	1.79378	1.82459	2.22714	2.91963e-05	0.00247561
ENSG00000131096	PYY	17	-	43952738	44004469	peptide YY [Source:HGNC Symbol;Acc:HGNC:9748]	protein_coding	0	0	0	0.097032	0.094566	0.048912	0.110902	2.98872e-05	0.00253054
ENSG00000244155	CYP4F34P	13	-	18741730	18742718	cytochrome P450 family 4 subfamily F member 34, pseudogene [Source:HGNC Symbol;Acc:HGNC:39953]	unprocessed_pseudogene	0	0	0	0.183256	0.090172	0.300106	0.0497072	3.03112e-05	0.00256274
ENSG00000103313	MEFV	16	-	3242028	3256627	MEFV, pyrin innate immunity regulator [Source:HGNC Symbol;Acc:HGNC:6998]	protein_coding	0.215574	0.255143	0.235904	0.048975	0.036688	0.114551	3.19972	3.05849e-05	0.00258216
ENSG00000188277	C15orf62	15	+	40770080	40772449	chromosome 15 open reading frame 62 [Source:HGNC Symbol;Acc:HGNC:34489]	protein_coding	2.70788	3.37703	2.99146	1.57776	1.67675	1.60648	1.86187	3.06928e-05	0.00258754
ENSG00000227082	AC244021.1	1	+	121396754	121463429	novel transcript	lincRNA	0	0	0	0.028498	0.02228	0.011214	0.326115	3.07791e-05	0.0025911
ENSG00000099251	HSD17B7P2	10	+	38356380	38378505	hydroxysteroid 17-beta dehydrogenase 7 pseudogene 2 [Source:HGNC Symbol;Acc:HGNC:28120]	transcribed_unprocessed_pseudogene	0.202774	0.288003	0.208627	0.736203	0.575803	0.702679	0.356732	3.187e-05	0.00267143
ENSG00000196735	HLA-DQA1	6	+	32628179	32647062	major histocompatibility complex, class II, DQ alpha 1 [Source:HGNC Symbol;Acc:HGNC:4942]	protein_coding	0.554972	0.241129	0.217028	0	0	0.020289	20.7427	3.18384e-05	0.00267143
ENSG00000245532	NEAT1	11	+	65422774	65445540	nuclear paraspeckle assembly transcript 1 [Source:HGNC Symbol;Acc:HGNC:30815]	lincRNA	22.1999	36.8575	29.9378	36.9425	77.6907	44.475	0.559421	3.18688e-05	0.00267143
ENSG00000105246	EBI3	19	+	4229498	4237531	Epstein-Barr virus induced 3 [Source:HGNC Symbol;Acc:HGNC:3129]	protein_coding	2.65762	2.34758	2.09172	1.31471	0.735249	1.03947	2.28469	3.20804e-05	0.00268345
ENSG00000283235	AC139493.2	5	-	176173345	176199295	novel transcript	processed_transcript	0.854502	0.895025	0.941781	2.36983	2.4364	2.30425	0.38111	3.21048e-05	0.00268345
ENSG00000112936	C7	5	+	40909252	40982939	complement C7 [Source:HGNC Symbol;Acc:HGNC:1346]	protein_coding	0.359922	0.456495	0.295716	0.823349	0.542885	0.655056	0.556788	3.23305e-05	0.00269847
ENSG00000133069	TMCC2	1	+	205228176	205285632	transmembrane and coiled-coil domain family 2 [Source:HGNC Symbol;Acc:HGNC:24239]	protein_coding	0.668779	0.46292	0.446678	0.133717	0.213053	0.252831	2.5546	3.26223e-05	0.00271896
ENSG00000197353	LYPD2	8	-	142750150	142752534	LY6/PLAUR domain containing 2 [Source:HGNC Symbol;Acc:HGNC:25215]	protein_coding	20.2209	25.8103	20.287	39.8814	42.4865	41.8405	0.534039	3.28133e-05	0.00273099
ENSG00000126368	NR1D1	17	-	40092787	40100725	nuclear receptor subfamily 1 group D member 1 [Source:HGNC Symbol;Acc:HGNC:7962]	protein_coding	10.7067	10.4491	10.3712	6.45707	6.55562	6.01464	1.6559	3.31812e-05	0.00275771
ENSG00000171786	NHLH1	1	+	160367067	160372848	nescient helix-loop-helix 1 [Source:HGNC Symbol;Acc:HGNC:7817]	protein_coding	0.135758	0.089727	0.135489	0.025905	0.034863	0.023643	3.41728	3.3269e-05	0.00276109
ENSG00000034152	MAP2K3	17	+	21284672	21315240	mitogen-activated protein kinase kinase 3 [Source:HGNC Symbol;Acc:HGNC:6843]	protein_coding	29.5501	36.1043	33.4181	21.5113	19.7712	22.5119	1.55274	3.37999e-05	0.00280119
ENSG00000232110	AL353751.1	10	+	89283765	89292125	novel transcript, antisense to LIPA	antisense	21.1622	30.1695	22.4777	45.0188	48.4273	48.8604	0.518766	3.41337e-05	0.00282486
ENSG00000136828	RALGPS1	9	+	126914774	127223166	Ral GEF with PH domain and SH3 binding motif 1 [Source:HGNC Symbol;Acc:HGNC:16851]	protein_coding	8.54919	8.27426	8.90065	5.70259	6.78526	6.54867	1.35075	3.45133e-05	0.00285226
ENSG00000133858	ZFC3H1	12	-	71609472	71667725	zinc finger C3H1-type containing [Source:HGNC Symbol;Acc:HGNC:28328]	protein_coding	5.22944	4.75443	5.56114	8.4436	8.58837	9.18137	0.593484	3.47573e-05	0.00286838
ENSG00000090339	ICAM1	19	+	10270835	10286615	intercellular adhesion molecule 1 [Source:HGNC Symbol;Acc:HGNC:5344]	protein_coding	82.9775	84.2454	88.0341	56.7773	57.5401	58.8727	1.47377	3.50484e-05	0.00288429
ENSG00000118689	FOXO3	6	+	108559835	108684774	forkhead box O3 [Source:HGNC Symbol;Acc:HGNC:3821]	protein_coding	4.52848	4.14216	4.33749	7.73344	7.50289	7.15104	0.581608	3.50169e-05	0.00288429
ENSG00000106018	VIPR2	7	-	159028175	159144957	vasoactive intestinal peptide receptor 2 [Source:HGNC Symbol;Acc:HGNC:12695]	protein_coding	0.152982	0.183003	0.112359	0.025139	0.052804	0.049818	3.03208	3.51727e-05	0.00289047
ENSG00000078804	TP53INP2	20	+	34704290	34713439	tumor protein p53 inducible nuclear protein 2 [Source:HGNC Symbol;Acc:HGNC:16104]	protein_coding	4.346	4.09125	4.4047	2.55763	2.53164	2.52095	1.68476	3.53642e-05	0.00290214
ENSG00000162745	OLFML2B	1	-	161983192	162023854	olfactomedin like 2B [Source:HGNC Symbol;Acc:HGNC:24558]	protein_coding	0.040503	0.059155	0.134642	0.238869	0.193105	0.270975	0.360598	3.54375e-05	0.00290409
ENSG00000184788	SATL1	X	-	85092287	85243961	spermidine/spermine N1-acetyl transferase like 1 [Source:HGNC Symbol;Acc:HGNC:27992]	protein_coding	0.057949	0.097852	0.090237	0	0	0.009433	7.00018	3.55677e-05	0.0029107
ENSG00000168542	COL3A1	2	+	188974320	189012746	collagen type III alpha 1 chain [Source:HGNC Symbol;Acc:HGNC:2201]	protein_coding	13.7084	13.2967	14.0218	24.207	22.1639	21.8082	0.601927	3.57197e-05	0.00291906
ENSG00000174607	UGT8	4	+	114598455	114678224	UDP glycosyltransferase 8 [Source:HGNC Symbol;Acc:HGNC:12555]	protein_coding	0.023642	0.009053	0.020389	0.088547	0.064277	0.087134	0.307766	3.58741e-05	0.0029276
ENSG00000137460	FHDC1	4	+	152936352	152979696	FH2 domain containing 1 [Source:HGNC Symbol;Acc:HGNC:29363]	protein_coding	3.85473	3.58265	3.91801	2.18156	2.20889	2.39293	1.67103	3.66777e-05	0.00298903
ENSG00000169908	TM4SF1	3	-	149369022	149377865	transmembrane 4 L six family member 1 [Source:HGNC Symbol;Acc:HGNC:11853]	protein_coding	80.826	88.6945	80.3575	132.677	132.956	133.576	0.625961	3.6925e-05	0.00300501
ENSG00000151632	AKR1C2	10	-	4987400	5018031	aldo-keto reductase family 1 member C2 [Source:HGNC Symbol;Acc:HGNC:385]	protein_coding	15.8762	21.798	17.8641	10.96	11.6438	12.0339	1.60288	3.7364e-05	0.00303652
ENSG00000205356	TECPR1	7	-	98214624	98252251	tectonin beta-propeller repeat containing 1 [Source:HGNC Symbol;Acc:HGNC:22214]	protein_coding	3.12615	3.01402	3.02394	1.89382	2.26396	1.79873	1.5358	3.74547e-05	0.00303968
ENSG00000107874	CUEDC2	10	-	102423245	102432661	CUE domain containing 2 [Source:HGNC Symbol;Acc:HGNC:28352]	protein_coding	17.9602	14.6485	17.719	9.39163	10.5276	9.93773	1.68494	3.75969e-05	0.00304701
ENSG00000105048	TNNT1	19	-	55132794	55149354	troponin T1, slow skeletal type [Source:HGNC Symbol;Acc:HGNC:11948]	protein_coding	6.89451	8.47851	10.0859	15.0494	17.7076	18.2218	0.499697	3.7825e-05	0.00305705
ENSG00000167080	B4GALNT2	17	+	49132460	49176840	beta-1,4-N-acetyl-galactosaminyltransferase 2 [Source:HGNC Symbol;Acc:HGNC:24136]	protein_coding	0.017796	0.038593	0.040487	0.003809	0.006862	0.007433	2.63754	3.77813e-05	0.00305705
ENSG00000285762	AC253536.7	22	-	23971378	23980469	novel protein, AP000351.4-DDT readtrhough	protein_coding	0	25.6165	0	0	0	0	854.883	3.81678e-05	0.00308051
ENSG00000283199	C13orf46	13	-	113953705	113974079	chromosome 13 open reading frame 46 [Source:HGNC Symbol;Acc:HGNC:53786]	protein_coding	1.89379	1.42577	2.00883	4.9566	4.14223	4.36111	0.397214	3.94693e-05	0.00317682
ENSG00000103489	XYLT1	16	-	17101769	17470881	xylosyltransferase 1 [Source:HGNC Symbol;Acc:HGNC:15516]	protein_coding	6.77668	5.82776	6.79291	4.30347	4.22803	4.0457	1.54097	4.01304e-05	0.00322561
ENSG00000088836	SLC4A11	20	-	3227417	3239559	solute carrier family 4 member 11 [Source:HGNC Symbol;Acc:HGNC:16438]	protein_coding	16.1687	16.1233	14.8766	9.97296	10.4076	9.03107	1.60312	4.06352e-05	0.00326171
ENSG00000124635	HIST1H2BJ	6	-	27125897	27132750	histone cluster 1 H2B family member j [Source:HGNC Symbol;Acc:HGNC:4761]	protein_coding	6.50949	6.55198	5.36721	13.985	9.89528	13.4761	0.493727	4.1981e-05	0.00336513
ENSG00000172164	SNTB1	8	-	120535745	120813273	syntrophin beta 1 [Source:HGNC Symbol;Acc:HGNC:11168]	protein_coding	0.024889	0.031788	0.059962	0.191463	0.110137	0.141373	0.310037	4.23061e-05	0.00338656
ENSG00000087495	PHACTR3	20	+	59577509	59847711	phosphatase and actin regulator 3 [Source:HGNC Symbol;Acc:HGNC:15833]	protein_coding	0.079591	0.018636	0.011403	0.228093	0.244543	0.225946	0.191646	4.23761e-05	0.00338754
ENSG00000160223	ICOSLG	21	-	44217014	44240966	inducible T cell costimulator ligand [Source:HGNC Symbol;Acc:HGNC:17087]	protein_coding	2.82821	2.35486	2.39893	1.20609	1.44403	1.51898	1.81277	4.34484e-05	0.00346854
ENSG00000079263	SP140	2	+	230203110	230313215	SP140 nuclear body protein [Source:HGNC Symbol;Acc:HGNC:17133]	protein_coding	0	0	0	0.010227	0.050095	0.247714	0.0887479	4.38182e-05	0.00349331
ENSG00000105290	APLP1	19	+	35867899	35879791	amyloid beta precursor like protein 1 [Source:HGNC Symbol;Acc:HGNC:597]	protein_coding	32.9248	31.7894	30.2237	20.1762	18.8894	18.8237	1.63966	4.54369e-05	0.00361744
ENSG00000173221	GLRX	5	-	95751319	95823005	glutaredoxin [Source:HGNC Symbol;Acc:HGNC:4330]	protein_coding	35.2758	41.2453	36.0191	23.6843	21.5411	24.2548	1.61948	4.62265e-05	0.00367532
ENSG00000111181	SLC6A12	12	-	190077	214570	solute carrier family 6 member 12 [Source:HGNC Symbol;Acc:HGNC:11045]	protein_coding	7.35279	8.74462	7.95733	4.67082	4.29521	3.94162	1.8616	4.66489e-05	0.00370389
ENSG00000171951	SCG2	2	-	223596940	223602503	secretogranin II [Source:HGNC Symbol;Acc:HGNC:10575]	protein_coding	0.484107	0.529941	0.706526	1.27066	1.26963	1.29361	0.453059	4.7598e-05	0.00377413
ENSG00000168300	PCMTD1	8	-	51817575	51899186	protein-L-isoaspartate (D-aspartate) O-methyltransferase domain containing 1 [Source:HGNC Symbol;Acc:HGNC:30483]	protein_coding	4.05876	4.41829	5.66203	3.28412	4.25115	4.30474	1.19369	4.76969e-05	0.00377688
ENSG00000159184	HOXB13	17	-	48724763	48729178	homeobox B13 [Source:HGNC Symbol;Acc:HGNC:5112]	protein_coding	1.59291	1.32756	1.35892	0.783531	0.780757	0.624163	1.94252	4.79022e-05	0.00378802
ENSG00000114013	CD86	3	+	122055366	122121139	CD86 molecule [Source:HGNC Symbol;Acc:HGNC:1705]	protein_coding	0.584868	0.71582	0.649787	0.184169	0.353655	0.251926	2.41595	4.82401e-05	0.00380449
ENSG00000258875	AL135818.1	14	+	91242759	91252211	novel transcript, antisense to GPR68	processed_transcript	0.018559	0.088592	0.074928	0	0	0	7.0693	4.81858e-05	0.00380449
ENSG00000146376	ARHGAP18	6	-	129576132	129710225	Rho GTPase activating protein 18 [Source:HGNC Symbol;Acc:HGNC:21035]	protein_coding	14.358	13.4551	15.3591	23.0895	23.8026	24.0743	0.608513	4.83771e-05	0.00380719
ENSG00000255949	RPS6KB2-AS1	11	-	67431367	67435399	RPS6KB2 antisense RNA 1 [Source:HGNC Symbol;Acc:HGNC:53744]	antisense	0.364593	0.340878	0.364039	0.083623	0	0	9.67683	4.84691e-05	0.00380719
ENSG00000271533	Z83843.1	X	-	74209976	74213660	novel transcript, sense intronic FTX	sense_intronic	0.369625	0.24144	0.332021	0.674509	0.723104	0.813991	0.434103	4.84274e-05	0.00380719
ENSG00000108960	MMD	17	-	55392613	55421992	monocyte to macrophage differentiation associated [Source:HGNC Symbol;Acc:HGNC:7153]	protein_coding	18.2105	15.8736	17.5073	11.0583	10.699	10.4612	1.60074	4.86387e-05	0.00381541
ENSG00000185950	IRS2	13	-	109752698	109786568	insulin receptor substrate 2 [Source:HGNC Symbol;Acc:HGNC:6126]	protein_coding	1.36818	1.25154	1.25151	2.46754	2.43543	2.1733	0.548984	4.88488e-05	0.00382677
ENSG00000065243	PKN2	1	+	88684222	88836255	protein kinase N2 [Source:HGNC Symbol;Acc:HGNC:9406]	protein_coding	11.3421	7.52387	9.08373	16.6162	15.6633	16.3533	0.574971	4.92067e-05	0.00384967
ENSG00000166396	SERPINB7	18	+	63752935	63805376	serpin family B member 7 [Source:HGNC Symbol;Acc:HGNC:13902]	protein_coding	14.2271	14.1664	13.2844	8.43294	7.9886	8.82901	1.6498	4.93477e-05	0.00385556
ENSG00000157106	SMG1	16	-	18804853	18926454	SMG1, nonsense mediated mRNA decay associated PI3K related kinase [Source:HGNC Symbol;Acc:HGNC:30045]	protein_coding	9.2515	7.17665	9.00425	14.3947	14.1635	15.3236	0.579853	5.00641e-05	0.00390633
ENSG00000040608	RTN4R	22	-	20241415	20283246	reticulon 4 receptor [Source:HGNC Symbol;Acc:HGNC:18601]	protein_coding	1.37269	1.58342	1.28829	2.74813	2.9465	2.79431	0.501753	5.06518e-05	0.00394694
ENSG00000131095	GFAP	17	-	44903161	44916937	glial fibrillary acidic protein [Source:HGNC Symbol;Acc:HGNC:4235]	protein_coding	0.176484	0.023266	0.098499	0.406617	0.299931	0.462372	0.273787	5.078e-05	0.00395168
ENSG00000198744	MTCO3P12	1	+	634376	634922	MT-CO3 pseudogene 12 [Source:HGNC Symbol;Acc:HGNC:52042]	unprocessed_pseudogene	1.24621	2.03676	2.89689	5.72703	5.69574	5.45894	0.367193	5.09212e-05	0.00395742
ENSG00000197769	MAP1LC3C	1	-	241995490	241999073	microtubule associated protein 1 light chain 3 gamma [Source:HGNC Symbol;Acc:HGNC:13353]	protein_coding	0.172329	0.30555	0.149019	0.53381	0.764006	0.797657	0.30906	5.11706e-05	0.00397154
ENSG00000100697	DICER1	14	-	95086228	95158010	dicer 1, ribonuclease III [Source:HGNC Symbol;Acc:HGNC:17098]	protein_coding	3.93318	5.12711	5.46727	7.15155	8.09192	6.46385	0.669704	5.13187e-05	0.00397777
ENSG00000176046	NUPR1	16	-	28532708	28539174	nuclear protein 1, transcriptional regulator [Source:HGNC Symbol;Acc:HGNC:29990]	protein_coding	9.18756	11.6674	8.95117	5.34101	5.33388	4.91205	1.9105	5.15616e-05	0.00399042
ENSG00000236017	ASMTL-AS1	X	+	1401769	1414028	ASMTL antisense RNA 1 [Source:HGNC Symbol;Acc:HGNC:25811]	antisense	1.46592	0.870586	1.07667	2.7655	2.79031	3.14619	0.394317	5.16179e-05	0.00399042
ENSG00000126266	FFAR1	19	+	35351552	35353862	free fatty acid receptor 1 [Source:HGNC Symbol;Acc:HGNC:4498]	protein_coding	0.445149	0.448257	0.440889	0.138189	0.237308	0.131985	2.53831	5.18577e-05	0.00399843
ENSG00000262526	AC120057.2	17	-	7240427	7244635	novel transcript	protein_coding	0	0	0	0	0	33.2882	0.000900409	5.18432e-05	0.00399843
ENSG00000196526	AFAP1	4	-	7758714	7939926	actin filament associated protein 1 [Source:HGNC Symbol;Acc:HGNC:24017]	protein_coding	23.669	20.5223	22.6207	15.1569	14.6264	14.8773	1.49566	5.20365e-05	0.00400694
ENSG00000204257	HLA-DMA	6	-	32948613	32969094	major histocompatibility complex, class II, DM alpha [Source:HGNC Symbol;Acc:HGNC:4934]	protein_coding	8.90172	9.59786	8.70049	5.00896	5.18989	6.00431	1.67743	5.23104e-05	0.00402276
ENSG00000255819	KLRC4-KLRK1	12	-	10372353	10410146	KLRC4-KLRK1 readthrough [Source:HGNC Symbol;Acc:HGNC:48357]	protein_coding	1.1877	0.835184	0.926027	0.524089	0.32718	0.444694	2.2466	5.30714e-05	0.00407594
ENSG00000135842	FAM129A	1	-	184790724	184974550	family with sequence similarity 129 member A [Source:HGNC Symbol;Acc:HGNC:16784]	protein_coding	0.151819	0.126784	0.14802	0.02078	0.067926	0.029351	3.0841	5.36648e-05	0.00411576
ENSG00000243629	LINC00880	3	-	157081667	157123004	long intergenic non-protein coding RNA 880 [Source:HGNC Symbol;Acc:HGNC:27948]	lincRNA	0.892237	0.955939	1.04189	0.360922	0.486569	0.49862	2.12197	5.37302e-05	0.00411576
ENSG00000106144	CASP2	7	+	143288215	143307696	caspase 2 [Source:HGNC Symbol;Acc:HGNC:1503]	protein_coding	5.03504	3.83746	4.36703	7.47754	7.26064	7.98182	0.583276	5.39866e-05	0.00413001
ENSG00000188042	ARL4C	2	-	234493041	234497053	ADP ribosylation factor like GTPase 4C [Source:HGNC Symbol;Acc:HGNC:698]	protein_coding	53.9812	44.6206	44.1488	32.0413	29.7972	29.9018	1.55585	5.42214e-05	0.00414257
ENSG00000140044	JDP2	14	+	75427716	75474111	Jun dimerization protein 2 [Source:HGNC Symbol;Acc:HGNC:17546]	protein_coding	1.65193	1.56048	1.45543	3.07713	2.66358	3.12234	0.52826	5.46096e-05	0.0041668
ENSG00000055732	MCOLN3	1	-	85018082	85048499	mucolipin 3 [Source:HGNC Symbol;Acc:HGNC:13358]	protein_coding	1.0344	1.09652	1.28845	2.59358	2.31114	2.35236	0.473354	5.52236e-05	0.00420818
ENSG00000232454	AL138752.1	9	+	37836044	37836394	mitochondrial ribosomal protein S10 (MRPS10) pseudogene	processed_pseudogene	0.09414	0.095819	0.12816	0.549184	0.537956	0.822552	0.179471	5.58361e-05	0.00424934
ENSG00000198929	NOS1AP	1	+	162069774	162370475	nitric oxide synthase 1 adaptor protein [Source:HGNC Symbol;Acc:HGNC:16859]	protein_coding	1.25308	1.12336	1.16579	2.59807	2.21511	2.20425	0.506884	5.66301e-05	0.00429861
ENSG00000267368	UPK3BL1	7	-	102637025	102642791	uroplakin 3B like 1 [Source:HGNC Symbol;Acc:HGNC:37278]	protein_coding	0.96587	0.999416	0.553867	8.86088	0.638521	9.07466	0.137021	5.66223e-05	0.00429861
ENSG00000085117	CD82	11	+	44564427	44620363	CD82 molecule [Source:HGNC Symbol;Acc:HGNC:6210]	protein_coding	7.33616	8.45885	8.3959	4.53932	4.54906	5.46715	1.66061	5.78109e-05	0.00437128
ENSG00000111371	SLC38A1	12	-	46183063	46270017	solute carrier family 38 member 1 [Source:HGNC Symbol;Acc:HGNC:13447]	protein_coding	20.0987	17.9824	19.7174	31.6339	30.0327	30.5658	0.626783	5.77509e-05	0.00437128
ENSG00000145431	PDGFC	4	-	156760454	156971394	platelet derived growth factor C [Source:HGNC Symbol;Acc:HGNC:8801]	protein_coding	4.6761	4.46765	3.72023	7.52482	7.78371	6.47422	0.591121	5.77824e-05	0.00437128
ENSG00000184056	VPS33B	15	-	90998416	91022603	VPS33B, late endosome and lysosome associated [Source:HGNC Symbol;Acc:HGNC:12712]	protein_coding	3.18715	1.70476	3.27391	1.21925	1.53315	1.36425	1.97649	5.95353e-05	0.0044901
ENSG00000241322	CDRT1	17	-	15565483	15619512	CMT1A duplicated region transcript 1 [Source:HGNC Symbol;Acc:HGNC:14379]	protein_coding	0.928842	1.09964	1.28198	0.425683	0.574005	0.431622	2.28594	5.95157e-05	0.0044901
ENSG00000104081	BMF	15	-	40087890	40108892	Bcl2 modifying factor [Source:HGNC Symbol;Acc:HGNC:24132]	protein_coding	3.6679	3.54027	3.88029	2.33109	2.49481	2.25578	1.56341	5.96988e-05	0.00449665
ENSG00000111913	RIPOR2	6	-	24804281	25042170	RHO family interacting cell polarization regulator 2 [Source:HGNC Symbol;Acc:HGNC:13872]	protein_coding	0.406366	0.318742	0.225097	0.639121	0.97305	0.917946	0.382875	5.99066e-05	0.00450652
ENSG00000103647	CORO2B	15	+	68578969	68727806	coronin 2B [Source:HGNC Symbol;Acc:HGNC:2256]	protein_coding	0	0	0.009212	0.03187	0.05663	0.040096	0.247245	6.03452e-05	0.0045279
ENSG00000128923	MINDY2	15	+	58771192	58861900	MINDY lysine 48 deubiquitinase 2 [Source:HGNC Symbol;Acc:HGNC:26954]	protein_coding	1.3109	0.82162	0.925433	2.06285	2.0151	2.39997	0.474492	6.03082e-05	0.0045279
ENSG00000175634	RPS6KB2	11	+	67428460	67435408	ribosomal protein S6 kinase B2 [Source:HGNC Symbol;Acc:HGNC:10437]	protein_coding	40.9136	44.6762	40.694	28.6621	29.8017	26.4572	1.4869	6.17151e-05	0.00462477
ENSG00000163781	TOPBP1	3	-	133598175	133662380	DNA topoisomerase II binding protein 1 [Source:HGNC Symbol;Acc:HGNC:17008]	protein_coding	7.08102	6.82646	7.67574	12.4813	12.7466	13.3493	0.559824	6.18656e-05	0.00463013
ENSG00000262096	PCDHB19P	5	+	141239923	141243034	protocadherin beta 19 pseudogene [Source:HGNC Symbol;Acc:HGNC:14549]	transcribed_unprocessed_pseudogene	0	0	0	0.015873	0.032127	0.022083	0.299751	6.30248e-05	0.00471088
ENSG00000206337	HCP5	6	+	31400702	31477506	HLA complex P5 [Source:HGNC Symbol;Acc:HGNC:21659]	sense_overlapping	3.82096	4.20948	5.23086	1.80083	3.29913	3.18607	1.59827	6.31168e-05	0.00471176
ENSG00000267104	TBC1D3P1-DHX40P1	17	-	59962363	60018975	TBC1D3P1-DHX40P1 readthrough, transcribed pseudogene [Source:HGNC Symbol;Acc:HGNC:42362]	processed_transcript	0.084769	0.467513	0.127019	0.011971	0.026522	0.03433	6.89827	6.34248e-05	0.00472874
ENSG00000084636	COL16A1	1	-	31652247	31704319	collagen type XVI alpha 1 chain [Source:HGNC Symbol;Acc:HGNC:2193]	protein_coding	7.24435	7.75246	7.84139	4.7003	5.34429	5.59124	1.45975	6.3954e-05	0.00475611
ENSG00000203985	LDLRAD1	1	-	54007299	54018186	low density lipoprotein receptor class A domain containing 1 [Source:HGNC Symbol;Acc:HGNC:32069]	protein_coding	0.264104	0.226304	0.171758	0.026014	0	0.048802	6.60363	6.3896e-05	0.00475611
ENSG00000271270	TMCC1-AS1	3	+	129893811	129918575	TMCC1 antisense RNA 1 (head to head) [Source:HGNC Symbol;Acc:HGNC:49060]	antisense	0.218097	0.182864	0.160182	0.741904	0.652345	0.658919	0.283771	6.44136e-05	0.00478422
ENSG00000106772	PRUNE2	9	-	76611376	76906087	prune homolog 2 [Source:HGNC Symbol;Acc:HGNC:25209]	protein_coding	0.019139	0.026669	0.013195	0.123936	0.172263	0.10091	0.208385	6.45057e-05	0.004785
ENSG00000147118	ZNF182	X	-	47974851	48003978	zinc finger protein 182 [Source:HGNC Symbol;Acc:HGNC:13001]	protein_coding	1.20714	1.42083	1.23389	2.47134	2.35591	2.51987	0.527558	6.53436e-05	0.00484103
ENSG00000136231	IGF2BP3	7	-	23310209	23470467	insulin like growth factor 2 mRNA binding protein 3 [Source:HGNC Symbol;Acc:HGNC:28868]	protein_coding	10.189	9.41459	10.3711	6.04428	6.48474	5.71259	1.64215	6.57948e-05	0.00486832
ENSG00000143469	SYT14	1	+	209938174	210171389	synaptotagmin 14 [Source:HGNC Symbol;Acc:HGNC:23143]	protein_coding	0.137939	0.036578	0.028912	0.063511	0.150848	0.146262	0.597584	6.58914e-05	0.00486932
ENSG00000166228	PCBD1	10	-	70882280	70888784	pterin-4 alpha-carbinolamine dehydratase 1 [Source:HGNC Symbol;Acc:HGNC:8646]	protein_coding	20.4457	23.288	20.8495	11.8928	13.9021	11.0886	1.75039	6.60449e-05	0.00487453
ENSG00000272374	Z97832.2	6	-	35220370	35224630	novel transcript, antisense to SCUBE3	lincRNA	0.155071	0.093986	0.098629	0.289509	0.420658	0.280369	0.370086	6.6621e-05	0.00491087
ENSG00000149654	CDH22	20	-	46173733	46308498	cadherin 22 [Source:HGNC Symbol;Acc:HGNC:13251]	protein_coding	0.036018	0.071694	0.040907	0.176278	0.223546	0.137501	0.314844	6.69804e-05	0.00492499
ENSG00000161048	NAPEPLD	7	-	103099776	103149560	N-acyl phosphatidylethanolamine phospholipase D [Source:HGNC Symbol;Acc:HGNC:21683]	protein_coding	1.07247	1.82779	1.53343	2.69811	3.71999	2.80566	0.482365	6.69323e-05	0.00492499
ENSG00000132357	CARD6	5	+	40841184	40860175	caspase recruitment domain family member 6 [Source:HGNC Symbol;Acc:HGNC:16394]	protein_coding	6.24111	5.88162	6.67534	3.72436	4.03293	3.73451	1.63413	6.79513e-05	0.00499013
ENSG00000185551	NR2F2	15	+	96325938	96340263	nuclear receptor subfamily 2 group F member 2 [Source:HGNC Symbol;Acc:HGNC:7976]	protein_coding	11.4464	11.8684	12.2387	20.0646	23.617	19.3365	0.564387	6.81135e-05	0.00499578
ENSG00000133624	ZNF767P	7	-	149547154	149624752	zinc finger family member 767, pseudogene [Source:HGNC Symbol;Acc:HGNC:21884]	transcribed_unprocessed_pseudogene	2.46547	2.55105	2.92119	4.13209	5.42679	5.05189	0.544214	6.85865e-05	0.00502419
ENSG00000154589	LY96	8	+	73991352	74029087	lymphocyte antigen 96 [Source:HGNC Symbol;Acc:HGNC:17156]	protein_coding	3.43012	3.14626	3.2756	1.51072	1.94542	1.44043	2.00585	6.86948e-05	0.00502586
ENSG00000148735	PLEKHS1	10	+	113751454	113783429	pleckstrin homology domain containing S1 [Source:HGNC Symbol;Acc:HGNC:26285]	protein_coding	2.10219	2.4944	2.62351	1.17686	1.20721	1.53838	1.83433	6.88019e-05	0.00502742
ENSG00000241635	UGT1A1	2	+	233760248	233773299	UDP glucuronosyltransferase family 1 member A1 [Source:HGNC Symbol;Acc:HGNC:12530]	protein_coding	0.679446	0.924851	0.684963	1.56705	1.47191	1.79754	0.476577	6.96444e-05	0.00508265
ENSG00000250829	AC108865.1	4	+	186890969	186892366	novel transcript	lincRNA	0.064673	0.169527	0.286259	0	0	0	18.3486	7.0347e-05	0.00512755
ENSG00000176533	GNG7	19	-	2511219	2702709	G protein subunit gamma 7 [Source:HGNC Symbol;Acc:HGNC:4410]	protein_coding	0.457062	0.376611	0.425377	0.110946	0.202727	0.195945	2.38882	7.15926e-05	0.00520541
ENSG00000276550	HERC2P2	15	+	22495570	22590815	hect domain and RLD 2 pseudogene 2 [Source:HGNC Symbol;Acc:HGNC:4870]	transcribed_unprocessed_pseudogene	4.98053	5.16671	5.16898	9.25948	9.52806	8.99779	0.551718	7.15506e-05	0.00520541
ENSG00000197467	COL13A1	10	+	69801867	69964275	collagen type XIII alpha 1 chain [Source:HGNC Symbol;Acc:HGNC:2190]	protein_coding	5.47846	8.08378	7.17367	3.68159	3.66832	4.80563	1.70414	7.2709e-05	0.00528004
ENSG00000269113	TRABD2B	1	-	47760528	47996895	TraB domain containing 2B [Source:HGNC Symbol;Acc:HGNC:44200]	protein_coding	0.556141	0.653795	0.457282	0.359621	0.173261	0.418097	1.73013	7.30693e-05	0.00529964
ENSG00000204642	HLA-F	6	+	29722775	29738528	major histocompatibility complex, class I, F [Source:HGNC Symbol;Acc:HGNC:4963]	protein_coding	27.1939	44.4811	28.2528	19.121	22.2885	15.4953	1.75565	7.39356e-05	0.00535586
ENSG00000110042	DTX4	11	+	59171430	59208587	deltex E3 ubiquitin ligase 4 [Source:HGNC Symbol;Acc:HGNC:29151]	protein_coding	5.78697	4.94515	5.07414	9.45134	8.9885	9.9238	0.55774	7.41095e-05	0.00536184
ENSG00000138246	DNAJC13	3	+	132417526	132539032	DnaJ heat shock protein family (Hsp40) member C13 [Source:HGNC Symbol;Acc:HGNC:30343]	protein_coding	4.29675	5.33346	5.61134	10.649	7.35618	7.41862	0.599971	7.5473e-05	0.00545376
ENSG00000204616	TRIM31	6	-	30102897	30113106	tripartite motif containing 31 [Source:HGNC Symbol;Acc:HGNC:16289]	protein_coding	32.1508	32.3038	33.5548	51.4831	60.6175	61.1285	0.565854	7.59299e-05	0.00548003
ENSG00000204592	HLA-E	6	+	30489467	30494205	major histocompatibility complex, class I, E [Source:HGNC Symbol;Acc:HGNC:4962]	protein_coding	151.59	161.474	154.416	108.779	100.044	104.613	1.49142	7.60666e-05	0.00548315
ENSG00000234006	DDX39B-AS1	6	+	31542304	31543138	DDX39B antisense RNA 1 [Source:HGNC Symbol;Acc:HGNC:39771]	antisense	0	0	0	0.095544	0.094943	0.237324	0.0655292	7.63552e-05	0.0054972
ENSG00000197816	CCDC180	9	+	97307304	97378524	coiled-coil domain containing 180 [Source:HGNC Symbol;Acc:HGNC:29303]	protein_coding	0.457803	0.327412	0.323049	0.846046	0.680579	0.86084	0.47085	7.78464e-05	0.00559769
ENSG00000233237	LINC00472	6	-	71344344	71420769	long intergenic non-protein coding RNA 472 [Source:HGNC Symbol;Acc:HGNC:21380]	lincRNA	1.28123	1.5246	1.67256	2.73493	2.8282	3.22687	0.511155	7.85457e-05	0.00564106
ENSG00000179240	GVQW3	11	+	76381313	76414619	GVQW motif containing 3 [Source:HGNC Symbol;Acc:HGNC:51239]	protein_coding	0.597174	1.05398	0.925153	1.55969	1.79331	1.81685	0.501227	8.03526e-05	0.00575674
ENSG00000204060	FOXO6	1	+	41361922	41383590	forkhead box O6 [Source:HGNC Symbol;Acc:HGNC:24814]	protein_coding	0.142671	0.320577	0.38665	0.817494	0.826871	1.2957	0.296255	8.02953e-05	0.00575674
ENSG00000223345	HIST2H2BA	1	-	121108210	121117257	histone cluster 2 H2B family member a (pseudogene) [Source:HGNC Symbol;Acc:HGNC:20560]	transcribed_unprocessed_pseudogene	0.326953	0.217763	0.336626	0.95112	0.900598	1.34205	0.282695	8.1011e-05	0.00579683
ENSG00000111291	GPRC5D	12	-	12940775	12952147	G protein-coupled receptor class C group 5 member D [Source:HGNC Symbol;Acc:HGNC:13310]	protein_coding	0	0	0	0.084301	0.070223	0.064445	0.120497	8.35909e-05	0.00597308
ENSG00000145476	CYP4V2	4	+	186191520	186213456	cytochrome P450 family 4 subfamily V member 2 [Source:HGNC Symbol;Acc:HGNC:23198]	protein_coding	5.24028	4.35415	4.7816	8.22867	5.70485	8.03027	0.655004	8.36777e-05	0.00597308
ENSG00000100599	RIN3	14	+	92513774	92688994	Ras and Rab interactor 3 [Source:HGNC Symbol;Acc:HGNC:18751]	protein_coding	0.059391	0.099909	0.139899	0.021506	0.015496	0.033073	3.28952	8.52814e-05	0.00608016
ENSG00000185920	PTCH1	9	-	95442980	95517057	patched 1 [Source:HGNC Symbol;Acc:HGNC:9585]	protein_coding	1.88036	2.27321	2.27532	4.22425	4.51701	4.57154	0.484073	8.71108e-05	0.00620305
ENSG00000101152	DNAJC5	20	+	63895182	63936031	DnaJ heat shock protein family (Hsp40) member C5 [Source:HGNC Symbol;Acc:HGNC:16235]	protein_coding	40.141	36.4643	37.4036	27.0594	25.2312	25.3819	1.46763	8.75415e-05	0.00622616
ENSG00000169548	ZNF280A	22	-	22513736	22520270	zinc finger protein 280A [Source:HGNC Symbol;Acc:HGNC:18597]	protein_coding	0.405609	0.506851	0.382417	0.194318	0.194603	0.160924	2.28488	8.77996e-05	0.00623696
ENSG00000106038	EVX1	7	+	27242700	27250493	even-skipped homeobox 1 [Source:HGNC Symbol;Acc:HGNC:3506]	protein_coding	0.592183	0.755964	0.648995	0.227737	0.271182	0.361742	2.276	8.81054e-05	0.00624002
ENSG00000164199	ADGRV1	5	+	90529344	91164437	adhesion G protein-coupled receptor V1 [Source:HGNC Symbol;Acc:HGNC:17416]	protein_coding	0.021836	0.018208	0.013769	0.005093	0.006056	0.004958	1.81779	8.81617e-05	0.00624002
ENSG00000243710	CFAP57	1	+	43172149	43254358	cilia and flagella associated protein 57 [Source:HGNC Symbol;Acc:HGNC:26485]	protein_coding	0.221666	0.398476	0.269865	0.635824	0.625882	0.742946	0.452169	8.81049e-05	0.00624002
ENSG00000163159	VPS72	1	-	151169987	151195321	vacuolar protein sorting 72 homolog [Source:HGNC Symbol;Acc:HGNC:11644]	protein_coding	23.226	25.1424	20.9024	10.2167	8.95035	11.5859	2.25127	9.04995e-05	0.00639777
ENSG00000132274	TRIM22	11	+	5689689	5737089	tripartite motif containing 22 [Source:HGNC Symbol;Acc:HGNC:16379]	protein_coding	22.5987	34.0025	22.077	17.1319	18.4828	15.6407	1.53471	9.13823e-05	0.00645241
ENSG00000232936	AL157400.2	10	+	89645282	89650667	uncharacterized LOC105378421 [Source:NCBI gene;Acc:105378421]	antisense	0.07203	0	0.054865	0.313502	0.34598	0.44481	0.13832	9.16317e-05	0.00646224
ENSG00000214803	AC090921.1	8	-	124192671	124247398	uncharacterized LOC101927588 [Source:NCBI gene;Acc:101927588]	lincRNA	0.043316	0.04806	0.069963	0	0	0	6.37797	9.30382e-05	0.00655355
ENSG00000285859	AL512598.2	10	+	24952350	25161236	novel transcript	processed_transcript	0	4.28688	0	0	0	0	143.896	9.38585e-05	0.00660341
ENSG00000120729	MYOT	5	+	137867791	137887851	myotilin [Source:HGNC Symbol;Acc:HGNC:12399]	protein_coding	0.153148	0.171212	0.014186	0.438392	0.654419	0.637753	0.209334	9.42435e-05	0.00660607
ENSG00000138185	ENTPD1	10	+	95711779	95869695	ectonucleoside triphosphate diphosphohydrolase 1 [Source:HGNC Symbol;Acc:HGNC:3363]	protein_coding	0.006381	0.006624	0	0.120797	0.121819	0.095491	0.116827	9.40383e-05	0.00660607
ENSG00000169122	FAM110B	8	+	57994509	58204279	family with sequence similarity 110 member B [Source:HGNC Symbol;Acc:HGNC:28587]	protein_coding	3.1228	2.05606	2.14495	1.62146	1.28353	0.676953	2.03597	9.43682e-05	0.00660607
ENSG00000171502	COL24A1	1	-	85729233	86156943	collagen type XXIV alpha 1 chain [Source:HGNC Symbol;Acc:HGNC:20821]	protein_coding	0.017558	0.014686	0.031876	0.073511	0.102644	0.059559	0.354215	9.42713e-05	0.00660607
ENSG00000224715	Z82186.1	22	+	47345569	47373541	uncharacterized LOC339685 [Source:NCBI gene;Acc:339685]	lincRNA	0.142659	0.159113	0.122749	0.047924	0.060266	0.056033	2.3402	9.45718e-05	0.00660607
ENSG00000269895	AP000654.1	11	+	86833068	86837615	novel transcript	lincRNA	0.014005	0	0.037808	0.166401	0.120267	0.210972	0.155055	9.44781e-05	0.00660607
ENSG00000108556	CHRNE	17	-	4897774	4934438	cholinergic receptor nicotinic epsilon subunit [Source:HGNC Symbol;Acc:HGNC:1966]	protein_coding	0.038481	0.074333	0.074485	0.013429	0.003851	0	4.596	9.50648e-05	0.00661991
ENSG00000196670	ZFP62	5	-	180847611	180861285	ZFP62 zinc finger protein [Source:HGNC Symbol;Acc:HGNC:23241]	protein_coding	1.93668	1.82777	1.58224	3.39049	4.07763	3.80161	0.475825	9.51085e-05	0.00661991
ENSG00000221886	ZBED8	5	-	160393148	160400097	zinc finger BED-type containing 8 [Source:HGNC Symbol;Acc:HGNC:30804]	protein_coding	1.4321	1.53071	1.37206	3.04026	2.65735	2.57518	0.525711	9.50172e-05	0.00661991
ENSG00000174827	PDZK1	1	-	145670852	145708148	PDZ domain containing 1 [Source:HGNC Symbol;Acc:HGNC:8821]	protein_coding	1.10756	1.58391	1.30801	2.51537	2.98877	3.65332	0.438585	9.53077e-05	0.00662592
ENSG00000172785	CBWD1	9	-	121038	179147	COBW domain containing 1 [Source:HGNC Symbol;Acc:HGNC:17134]	protein_coding	10.8525	11.2068	9.18656	17.5211	15.9793	18.0404	0.606465	9.61221e-05	0.00667463
ENSG00000137331	IER3	6	-	30743199	30744554	immediate early response 3 [Source:HGNC Symbol;Acc:HGNC:5392]	protein_coding	437.665	485.652	401.304	294.694	321.62	306.851	1.43486	9.7884e-05	0.00678092
ENSG00000215158	AC138409.2	5	-	34164698	34244796	Putative beta-glucuronidase-like protein FLJ75287 pseudogene	transcribed_unprocessed_pseudogene	0.666674	0.446484	0.652504	0.804489	1.16413	1.25846	0.551311	9.77764e-05	0.00678092
ENSG00000081913	PHLPP1	18	+	62715450	62980433	PH domain and leucine rich repeat protein phosphatase 1 [Source:HGNC Symbol;Acc:HGNC:20610]	protein_coding	4.05045	3.59857	3.83074	6.94638	6.54782	6.40537	0.577522	9.82685e-05	0.00679953
ENSG00000171206	TRIM8	10	+	102642310	102660680	tripartite motif containing 8 [Source:HGNC Symbol;Acc:HGNC:15579]	protein_coding	14.1176	14.6291	30.1661	12.7864	8.98111	9.30794	1.89493	9.84334e-05	0.00680292
ENSG00000178445	GLDC	9	-	6532464	6645783	glycine decarboxylase [Source:HGNC Symbol;Acc:HGNC:4313]	protein_coding	0.769091	0.658519	0.632812	0.217487	0.479409	0.575231	1.60539	9.91991e-05	0.00684243
ENSG00000184838	PRR16	5	+	120464278	120687332	proline rich 16 [Source:HGNC Symbol;Acc:HGNC:29654]	protein_coding	1.52877	1.31937	1.33108	2.87106	3.29324	2.97606	0.459003	9.92384e-05	0.00684243
ENSG00000165125	TRPV6	7	-	142871203	142885762	transient receptor potential cation channel subfamily V member 6 [Source:HGNC Symbol;Acc:HGNC:14006]	protein_coding	0.607091	0.243336	0.559601	0.117226	0.105253	0.156123	3.52428	9.93789e-05	0.00684408
ENSG00000184564	SLITRK6	13	-	85792787	85806683	SLIT and NTRK like family member 6 [Source:HGNC Symbol;Acc:HGNC:23503]	protein_coding	0.962892	0.941069	1.1068	1.91894	2.23762	1.87275	0.501833	9.99323e-05	0.00687413
ENSG00000268790	AC008764.4	19	-	16577642	16660115	novel protein	protein_coding	0.286489	0.747307	0.969838	0.145313	0.002418	0.100116	7.31926	0.000100315	0.00689234
ENSG00000196557	CACNA1H	16	+	1153121	1221772	calcium voltage-gated channel subunit alpha1 H [Source:HGNC Symbol;Acc:HGNC:1395]	protein_coding	2.79446	2.00809	2.90441	1.35569	1.24085	1.95841	1.68747	0.000101193	0.00694453
ENSG00000144802	NFKBIZ	3	+	101827991	101861022	NFKB inhibitor zeta [Source:HGNC Symbol;Acc:HGNC:29805]	protein_coding	29.0957	21.1351	18.7762	14.6372	11.6785	14.65	1.68401	0.000102709	0.00704036
ENSG00000105404	RABAC1	19	-	41956681	41959390	Rab acceptor 1 [Source:HGNC Symbol;Acc:HGNC:9794]	protein_coding	92.2282	116.637	96.1629	65.7617	62.6321	62.387	1.59875	0.000104636	0.00716407
ENSG00000137145	DENND4C	9	+	19230435	19373545	DENN domain containing 4C [Source:HGNC Symbol;Acc:HGNC:26079]	protein_coding	9.68515	8.5141	12.2509	17.9453	17.3819	17.0279	0.581848	0.0001057	0.00722848
ENSG00000156017	CARNMT1	9	-	74981020	75028423	carnosine N-methyltransferase 1 [Source:HGNC Symbol;Acc:HGNC:23435]	protein_coding	4.14236	3.86836	3.86349	7.50082	6.69373	7.56964	0.54621	0.000106469	0.0072726
ENSG00000188811	NHLRC3	13	+	39038306	39050109	NHL repeat containing 3 [Source:HGNC Symbol;Acc:HGNC:33751]	protein_coding	3.89864	4.81378	3.922	6.9845	7.72846	7.16068	0.578188	0.000107005	0.00730073
ENSG00000183696	UPP1	7	+	48088628	48108733	uridine phosphorylase 1 [Source:HGNC Symbol;Acc:HGNC:12576]	protein_coding	32.6622	36.0495	29.9951	48.3687	47.0521	56.0032	0.651926	0.00010855	0.00739755
ENSG00000127528	KLF2	19	+	16324817	16327874	Kruppel like factor 2 [Source:HGNC Symbol;Acc:HGNC:6347]	protein_coding	4.35472	4.23865	4.14034	2.2332	2.6563	2.28742	1.77104	0.000109524	0.00745523
ENSG00000072954	TMEM38A	19	+	16661127	16690029	transmembrane protein 38A [Source:HGNC Symbol;Acc:HGNC:28462]	protein_coding	14.9439	15.3601	15.2028	10.6702	9.54493	10.5412	1.47912	0.000109982	0.00747776
ENSG00000204928	GRXCR2	5	-	145858521	145937126	glutaredoxin and cysteine rich domain containing 2 [Source:HGNC Symbol;Acc:HGNC:33862]	protein_coding	0	0	0	0.032722	0.042601	0.022821	0.234112	0.00011081	0.00752535
ENSG00000106366	SERPINE1	7	+	101127089	101139266	serpin family E member 1 [Source:HGNC Symbol;Acc:HGNC:8583]	protein_coding	273.069	267.369	263.72	411.57	407.227	410.135	0.654364	0.000112536	0.00763371
ENSG00000006210	CX3CL1	16	+	57372458	57385048	C-X3-C motif chemokine ligand 1 [Source:HGNC Symbol;Acc:HGNC:10647]	protein_coding	0.141791	0.147784	0.102323	0.017183	0.026709	0.050508	3.39146	0.000115461	0.00782309
ENSG00000247134	AC090204.1	8	+	32996178	33044855	novel transcript	lincRNA	3.76615	3.71181	3.6465	1.99788	2.07394	1.69742	1.92343	0.000115792	0.00783643
ENSG00000171121	KCNMB3	3	-	179236691	179267002	potassium calcium-activated channel subfamily M regulatory beta subunit 3 [Source:HGNC Symbol;Acc:HGNC:6287]	protein_coding	0.719963	0.58095	0.449413	0.758288	1.22141	0.880001	0.616094	0.00011742	0.00793746
ENSG00000102265	TIMP1	X	+	47582313	47586789	TIMP metallopeptidase inhibitor 1 [Source:HGNC Symbol;Acc:HGNC:11820]	protein_coding	180.368	174.992	156.266	124.91	112.261	111.314	1.4681	0.000118609	0.00799978
ENSG00000236039	AC019117.1	7	-	17405479	17558909	uncharacterized LOC101927630 [Source:NCBI gene;Acc:101927630]	lincRNA	9.17027	7.31986	12.1273	4.8941	5.02474	4.5821	1.97148	0.000118614	0.00799978
ENSG00000101276	SLC52A3	20	-	760080	776015	solute carrier family 52 member 3 [Source:HGNC Symbol;Acc:HGNC:16187]	protein_coding	9.56842	9.39152	8.69879	6.16304	5.6114	5.6116	1.58984	0.000120622	0.00812588
ENSG00000233936	AL390778.2	9	-	135245696	135252708	novel transcript	lincRNA	0.220379	0.057899	0.206868	0	0.021381	0	10.026	0.000121082	0.00814751
ENSG00000114248	LRRC31	3	-	169839179	169869930	leucine rich repeat containing 31 [Source:HGNC Symbol;Acc:HGNC:26261]	protein_coding	0.380904	0.368029	0.340087	0.129758	0.194165	0.105604	2.43516	0.000121247	0.00814922
ENSG00000105695	MAG	19	+	35292125	35313804	myelin associated glycoprotein [Source:HGNC Symbol;Acc:HGNC:6783]	protein_coding	16.9163	18.4213	13.8382	10.3136	9.55177	11.2144	1.58168	0.000121829	0.00817898
ENSG00000163520	FBLN2	3	+	13549131	13638422	fibulin 2 [Source:HGNC Symbol;Acc:HGNC:3601]	protein_coding	0.203159	0.209347	0.334688	0.087772	0.078961	0.089292	2.71722	0.000122089	0.00818711
ENSG00000072682	P4HA2	5	-	132191838	132295315	prolyl 4-hydroxylase subunit alpha 2 [Source:HGNC Symbol;Acc:HGNC:8547]	protein_coding	45.6304	43.9483	44.3079	29.5823	30.8113	29.5484	1.48843	0.000122995	0.008229
ENSG00000159200	RCAN1	21	-	34513142	34615142	regulator of calcineurin 1 [Source:HGNC Symbol;Acc:HGNC:3040]	protein_coding	51.8189	47.6406	47.17	32.909	33.5469	33.7781	1.46273	0.000122889	0.008229
ENSG00000164749	HNF4G	8	+	75407914	75566843	hepatocyte nuclear factor 4 gamma [Source:HGNC Symbol;Acc:HGNC:5026]	protein_coding	0.59424	0.338416	0.33193	0.743139	1.02387	1.12519	0.443018	0.000124269	0.00830479
ENSG00000203859	HSD3B2	1	+	119414931	119423035	hydroxy-delta-5-steroid dehydrogenase, 3 beta- and steroid delta-isomerase 2 [Source:HGNC Symbol;Acc:HGNC:5218]	protein_coding	1.59122	1.84129	2.36638	0.692112	0.780331	0.817408	2.51261	0.000124705	0.00831723
ENSG00000203883	SOX18	20	-	64047582	64049641	SRY-box 18 [Source:HGNC Symbol;Acc:HGNC:11194]	protein_coding	0.845201	0.860041	0.619675	1.95578	1.56238	1.57249	0.459886	0.000124739	0.00831723
ENSG00000171219	CDC42BPG	11	-	64823387	64844569	CDC42 binding protein kinase gamma [Source:HGNC Symbol;Acc:HGNC:29829]	protein_coding	7.055	7.60146	7.13057	4.95056	4.64647	4.50157	1.54417	0.000124927	0.00832036
ENSG00000137965	IFI44	1	+	78649796	78664078	interferon induced protein 44 [Source:HGNC Symbol;Acc:HGNC:16938]	protein_coding	8.66798	10.2084	10.6	5.19319	6.28804	6.44247	1.64347	0.000126968	0.00844668
ENSG00000159212	CLIC6	21	+	34669389	34718227	chloride intracellular channel 6 [Source:HGNC Symbol;Acc:HGNC:2065]	protein_coding	0	0	0	0.0172	0.044807	0.008197	0.299389	0.000128488	0.00853811
ENSG00000179846	NKPD1	19	-	45149750	45158737	NTPase KAP family P-loop domain containing 1 [Source:HGNC Symbol;Acc:HGNC:24739]	protein_coding	0.106861	0.07473	0.068061	0.163303	0.14402	0.117511	0.614844	0.000128647	0.00853903
ENSG00000137642	SORL1	11	+	121452203	121633693	sortilin related receptor 1 [Source:HGNC Symbol;Acc:HGNC:11185]	protein_coding	8.78128	6.97964	8.21891	13.4458	13.806	12.6953	0.60059	0.000129149	0.00856266
ENSG00000137699	TRIM29	11	-	120111275	120185529	tripartite motif containing 29 [Source:HGNC Symbol;Acc:HGNC:17274]	protein_coding	2.0074	2.39936	2.93825	4.81236	6.16505	5.56419	0.445039	0.000129892	0.00860221
ENSG00000178826	TMEM139	7	+	143279957	143288048	transmembrane protein 139 [Source:HGNC Symbol;Acc:HGNC:22058]	protein_coding	15.7986	20.0036	16.5141	28.0067	31.3031	26.6405	0.608817	0.000131818	0.0087199
ENSG00000007171	NOS2	17	-	27756766	27800499	nitric oxide synthase 2 [Source:HGNC Symbol;Acc:HGNC:7873]	protein_coding	0.114322	0.008	0.110634	0.00681	0	0	7.1436	0.000132354	0.00874547
ENSG00000173599	PC	11	-	66848233	66958376	pyruvate carboxylase [Source:HGNC Symbol;Acc:HGNC:8636]	protein_coding	4.05439	4.49869	3.80097	2.47081	2.5539	2.49583	1.64015	0.00013271	0.00875915
ENSG00000261136	AC023908.3	15	+	39782571	39785617	uncharacterized LOC105370941 [Source:NCBI gene;Acc:105370941]	antisense	0.052603	0.032419	0.043594	0.169235	0.225715	0.097359	0.303682	0.000133604	0.00880823
ENSG00000203783	PRR9	1	+	153217584	153219317	proline rich 9 [Source:HGNC Symbol;Acc:HGNC:32057]	protein_coding	0	0	0	0.027011	0.072462	0.052359	0.164987	0.00013384	0.00881393
ENSG00000177508	IRX3	16	-	54283304	54286763	iroquois homeobox 3 [Source:HGNC Symbol;Acc:HGNC:14360]	protein_coding	5.04502	5.45893	4.82908	9.0935	8.68741	8.44817	0.585056	0.000135553	0.00891669
ENSG00000231236	AP001605.1	21	-	27358885	27448579	novel transcript	lincRNA	0	0	0	0.025507	0.022859	0.024721	0.291016	0.000137077	0.00900688
ENSG00000152484	USP12	13	-	27066142	27171896	ubiquitin specific peptidase 12 [Source:HGNC Symbol;Acc:HGNC:20485]	protein_coding	41.0426	38.8843	43.4674	27.6319	28.2836	29.1673	1.45013	0.000138469	0.00908818
ENSG00000225264	ZNRF2P2	7	-	29598795	29685255	zinc and ring finger 2 pseudogene 2 [Source:HGNC Symbol;Acc:HGNC:42793]	transcribed_processed_pseudogene	3.00975	3.12298	2.93375	6.89252	5.65059	5.73941	0.496736	0.000143285	0.00939376
ENSG00000164733	CTSB	8	-	11842524	11869448	cathepsin B [Source:HGNC Symbol;Acc:HGNC:2527]	protein_coding	303.224	370.654	312.27	222.206	214.313	219.45	1.50332	0.000147011	0.00962723
ENSG00000184979	USP18	22	+	18149899	18177397	ubiquitin specific peptidase 18 [Source:HGNC Symbol;Acc:HGNC:12616]	protein_coding	2.20593	2.21336	2.16357	1.27923	1.25686	1.16448	1.77261	0.000148133	0.00968992
ENSG00000166037	CEP57	11	+	95789965	95832693	centrosomal protein 57 [Source:HGNC Symbol;Acc:HGNC:30794]	protein_coding	8.72721	8.13613	11.797	12.0129	16.0908	13.4518	0.689912	0.000149334	0.00974677
ENSG00000171552	BCL2L1	20	-	31664452	31723989	BCL2 like 1 [Source:HGNC Symbol;Acc:HGNC:992]	protein_coding	156.039	146.695	144.787	103.447	102.476	103.654	1.44555	0.000149253	0.00974677
ENSG00000164061	BSN	3	+	49554489	49671545	bassoon presynaptic cytomatrix protein [Source:HGNC Symbol;Acc:HGNC:1117]	protein_coding	0.077215	0.099066	0.110483	0.228621	0.183422	0.221103	0.477669	0.000151441	0.00987326
ENSG00000138468	SENP7	3	-	101324205	101513241	SUMO specific peptidase 7 [Source:HGNC Symbol;Acc:HGNC:30402]	protein_coding	0.653254	0.825456	1.00617	1.4513	1.73664	1.35316	0.55017	0.00015182	0.00987605
ENSG00000186998	EMID1	22	+	29205851	29259597	EMI domain containing 1 [Source:HGNC Symbol;Acc:HGNC:18036]	protein_coding	0.029623	0.06312	0.046231	0.194107	0.126002	0.205908	0.303901	0.000151717	0.00987605
ENSG00000151491	EPS8	12	-	15620158	15882329	epidermal growth factor receptor pathway substrate 8 [Source:HGNC Symbol;Acc:HGNC:3420]	protein_coding	63.9257	60.7685	62.9564	86.9745	111.022	108.018	0.613246	0.000153159	0.00995209
ENSG00000274471	AC242376.2	15	+	23309607	23314566	hect domain and RLD 2 (HERC2) pseudogene	transcribed_unprocessed_pseudogene	0.716412	0.525213	0.796962	1.7757	1.57831	1.6624	0.409913	0.000154581	0.0100334
ENSG00000121858	TNFSF10	3	-	172505508	172523507	TNF superfamily member 10 [Source:HGNC Symbol;Acc:HGNC:11925]	protein_coding	46.2358	54.6959	49.7622	32.2005	35.8053	35.2303	1.45957	0.000155355	0.0100725
ENSG00000225864	AL645939.1	6	-	29722981	29723971	HLA complex group 4 pseudogene 11	unprocessed_pseudogene	0.551145	0.40838	0.685506	0.207913	0.197442	0.188348	2.68562	0.000156067	0.0101075
ENSG00000172061	LRRC15	3	-	194355247	194369743	leucine rich repeat containing 15 [Source:HGNC Symbol;Acc:HGNC:20818]	protein_coding	0.039828	0.062678	0.047207	0.014013	0	0.007657	3.47809	0.000156243	0.0101077
ENSG00000139865	TTC6	14	+	37595847	38041442	tetratricopeptide repeat domain 6 [Source:HGNC Symbol;Acc:HGNC:19739]	protein_coding	0.947289	0.992918	0.597355	1.75835	1.44093	1.95536	0.495225	0.000158574	0.0102359
ENSG00000282933	RHOXF1P3	X	+	119942834	119992810	Rhox homeobox family member 1 pseudogene 3 [Source:HGNC Symbol;Acc:HGNC:51612]	transcribed_unprocessed_pseudogene	0	0	0	0.012443	0.027323	0.029265	0.302935	0.000159517	0.0102855
ENSG00000169902	TPST1	7	+	66205199	66420543	tyrosylprotein sulfotransferase 1 [Source:HGNC Symbol;Acc:HGNC:12020]	protein_coding	13.9074	24.8686	23.2748	11.6022	12.2367	14.004	1.63919	0.00016024	0.0103208
ENSG00000074590	NUAK1	12	-	106063340	106140033	NUAK family kinase 1 [Source:HGNC Symbol;Acc:HGNC:14311]	protein_coding	1.98338	1.9601	2.03098	1.20034	1.17938	1.25159	1.63998	0.000160716	0.0103229
ENSG00000127084	FGD3	9	+	92947451	93036236	FYVE, RhoGEF and PH domain containing 3 [Source:HGNC Symbol;Acc:HGNC:16027]	protein_coding	0.075476	0.057632	0.063281	0.567778	0.339772	0.235829	0.192938	0.000160576	0.0103229
ENSG00000136068	FLNB	3	+	58008400	58172251	filamin B [Source:HGNC Symbol;Acc:HGNC:3755]	protein_coding	130.13	121.388	134.396	186.633	188.77	188.456	0.684433	0.000160801	0.0103229
ENSG00000171872	KLF17	1	+	44118850	44135140	Kruppel like factor 17 [Source:HGNC Symbol;Acc:HGNC:18830]	protein_coding	0.210283	0.1066	0.178076	0.051918	0.062501	0.040927	2.83232	0.00016137	0.0103481
ENSG00000106178	CCL24	7	-	75811665	75823356	C-C motif chemokine ligand 24 [Source:HGNC Symbol;Acc:HGNC:10623]	protein_coding	0.882264	0.961557	1.38195	0.264872	0.484013	0.140072	3.5429	0.000162864	0.0104098
ENSG00000188522	FAM83G	17	-	18968789	19004804	family with sequence similarity 83 member G [Source:HGNC Symbol;Acc:HGNC:32554]	protein_coding	15.2606	15.7221	15.2667	10.5788	10.4756	10.8252	1.45033	0.000162815	0.0104098
ENSG00000181634	TNFSF15	9	-	114784635	114806126	TNF superfamily member 15 [Source:HGNC Symbol;Acc:HGNC:11931]	protein_coding	5.79032	5.54093	6.0142	3.76242	3.79891	4.06392	1.49078	0.000164773	0.0105204
ENSG00000103160	HSDL1	16	-	84122146	84145192	hydroxysteroid dehydrogenase like 1 [Source:HGNC Symbol;Acc:HGNC:16475]	protein_coding	5.95475	5.35429	6.16213	4.0814	3.83163	3.90722	1.47686	0.000166221	0.0106013
ENSG00000046651	OFD1	X	+	13734745	13769353	OFD1, centriole and centriolar satellite protein [Source:HGNC Symbol;Acc:HGNC:2567]	protein_coding	6.11631	5.28957	6.49282	9.1209	10.853	10.5943	0.58594	0.000166878	0.0106306
ENSG00000253313	C1orf210	1	-	43281883	43285617	chromosome 1 open reading frame 210 [Source:HGNC Symbol;Acc:HGNC:28755]	protein_coding	0.205856	0.067814	0.114483	0.414026	0.561144	0.405197	0.296485	0.000167044	0.0106306
ENSG00000158321	AUTS2	7	+	69598296	70793495	AUTS2, activator of transcription and developmental regulator [Source:HGNC Symbol;Acc:HGNC:14262]	protein_coding	2.29042	1.69221	2.07643	4.43888	4.71463	3.35707	0.485549	0.000167668	0.0106588
ENSG00000090612	ZNF268	12	+	133181409	133214831	zinc finger protein 268 [Source:HGNC Symbol;Acc:HGNC:13061]	protein_coding	1.08533	1.52541	1.11872	0.703076	0.688792	0.526013	1.93003	0.000168376	0.0106858
ENSG00000238105	GOLGA2P5	12	-	100156357	100173659	GOLGA2 pseudogene 5 [Source:HGNC Symbol;Acc:HGNC:25315]	transcribed_unprocessed_pseudogene	1.49448	0.731546	1.43035	2.32962	3.01958	2.71315	0.455538	0.000168457	0.0106858
ENSG00000147378	FATE1	X	+	151716035	151723194	fetal and adult testis expressed 1 [Source:HGNC Symbol;Acc:HGNC:24683]	protein_coding	0.24459	0.26117	0.179305	0.060283	0.04163	0.070633	3.53038	0.000168766	0.0106939
ENSG00000112195	TREML2	6	-	41190277	41201194	triggering receptor expressed on myeloid cells like 2 [Source:HGNC Symbol;Acc:HGNC:21092]	protein_coding	0.00965	0.010118	0.020283	0.047587	0.076436	0.077855	0.302103	0.00016983	0.0107497
ENSG00000125398	SOX9	17	+	72121020	72126420	SRY-box 9 [Source:HGNC Symbol;Acc:HGNC:11204]	protein_coding	13.8333	13.7342	15.5488	22.988	22.8787	22.3673	0.632051	0.000170639	0.0107893
ENSG00000138448	ITGAV	2	+	186590065	186680901	integrin subunit alpha V [Source:HGNC Symbol;Acc:HGNC:6150]	protein_coding	27.5069	23.6876	26.516	45.7016	35.6425	41.5369	0.632494	0.00017088	0.0107929
ENSG00000198846	TOX	8	-	58805418	59119208	thymocyte selection associated high mobility group box [Source:HGNC Symbol;Acc:HGNC:18988]	protein_coding	1.21733	1.00184	1.13901	1.97853	2.11667	2.14541	0.540327	0.000171725	0.0108346
ENSG00000106526	ACTR3C	7	-	150243916	150323725	ARP3 actin related protein 3 homolog C [Source:HGNC Symbol;Acc:HGNC:37282]	protein_coding	3.30116	3.05476	2.51607	4.78003	5.54983	5.86745	0.548581	0.000174431	0.0109935
ENSG00000008283	CYB561	17	-	63432304	63446378	cytochrome b561 [Source:HGNC Symbol;Acc:HGNC:2571]	protein_coding	62.2433	62.9192	61.4408	45.3065	41.4281	44.7616	1.41898	0.000175128	0.0110255
ENSG00000070731	ST6GALNAC2	17	-	76565379	76586956	ST6 N-acetylgalactosaminide alpha-2,6-sialyltransferase 2 [Source:HGNC Symbol;Acc:HGNC:10867]	protein_coding	1.55635	2.00591	1.9624	3.44162	3.57211	3.25841	0.539175	0.000177097	0.0111346
ENSG00000163328	GPR155	2	-	174431571	174487094	G protein-coupled receptor 155 [Source:HGNC Symbol;Acc:HGNC:22951]	protein_coding	0.809271	0.490822	0.840231	0.313002	0.749749	0.185244	1.69823	0.000177239	0.0111346
ENSG00000179598	PLD6	17	-	17200995	17206315	phospholipase D family member 6 [Source:HGNC Symbol;Acc:HGNC:30447]	protein_coding	8.13517	6.91481	7.69439	4.4805	4.88722	4.67868	1.61791	0.000178249	0.011186
ENSG00000235703	LINC00894	X	+	149938628	150224580	long intergenic non-protein coding RNA 894 [Source:HGNC Symbol;Acc:HGNC:48579]	antisense	0.537033	0.485559	0.637317	1.17419	1.36747	1.41579	0.423807	0.000178563	0.0111938
ENSG00000197249	SERPINA1	14	-	94376747	94390693	serpin family A member 1 [Source:HGNC Symbol;Acc:HGNC:8941]	protein_coding	66.9815	77.2881	57.8313	39.7842	44.8259	46.7035	1.53895	0.000182608	0.0114351
ENSG00000068971	PPP2R5B	11	+	64917553	64934473	protein phosphatase 2 regulatory subunit B'beta [Source:HGNC Symbol;Acc:HGNC:9310]	protein_coding	10.3524	11.6152	11.2543	7.27181	7.05542	6.21651	1.61623	0.000186877	0.0116804
ENSG00000165795	NDRG2	14	-	21016763	21070872	NDRG family member 2 [Source:HGNC Symbol;Acc:HGNC:14460]	protein_coding	2.70308	3.36836	2.63328	1.41272	1.52179	1.80322	1.83205	0.000186923	0.0116804
ENSG00000285898	AC007317.1	2	+	40591285	40679604		lincRNA	0	0	0	0.02171	0.018049	0.038865	0.276182	0.000190816	0.011911
ENSG00000135535	CD164	6	-	109366514	109382812	CD164 molecule [Source:HGNC Symbol;Acc:HGNC:1632]	protein_coding	29.8933	29.5689	25.6382	43.4958	43.6326	48.6748	0.626727	0.000191349	0.0119315
ENSG00000013016	EHD3	2	+	31234337	31269447	EH domain containing 3 [Source:HGNC Symbol;Acc:HGNC:3244]	protein_coding	0.129013	0.107763	0.132474	0.06151	0.029927	0.023227	2.75984	0.000191665	0.0119386
ENSG00000088448	ANKRD10	13	-	110878540	110915069	ankyrin repeat domain 10 [Source:HGNC Symbol;Acc:HGNC:20265]	protein_coding	13.6126	14.5832	14.6594	28.9215	29.1195	28.2159	0.497007	0.000192102	0.0119499
ENSG00000198315	ZKSCAN8	6	+	28141910	28159472	zinc finger with KRAB and SCAN domains 8 [Source:HGNC Symbol;Acc:HGNC:12983]	protein_coding	2.54218	3.44224	4.12397	6.76148	7.45263	6.87407	0.480079	0.000192253	0.0119499
ENSG00000146904	EPHA1	7	-	143390289	143408892	EPH receptor A1 [Source:HGNC Symbol;Acc:HGNC:3385]	protein_coding	0.580186	0.576773	0.44177	0.916786	1.22916	1.17594	0.485914	0.000192488	0.0119518
ENSG00000170677	SOCS6	18	+	70288901	70330200	suppressor of cytokine signaling 6 [Source:HGNC Symbol;Acc:HGNC:16833]	protein_coding	2.96175	2.39932	2.49769	3.44268	4.88263	5.69098	0.561626	0.000192891	0.0119606
ENSG00000177189	RPS6KA3	X	-	20149911	20267519	ribosomal protein S6 kinase A3 [Source:HGNC Symbol;Acc:HGNC:10432]	protein_coding	6.7994	5.3045	7.12449	10.7235	12.5437	10.4327	0.570959	0.000193038	0.0119606
ENSG00000221995	TIAF1	17	-	29073521	29078857	TGFB1-induced anti-apoptotic factor 1 [Source:HGNC Symbol;Acc:HGNC:11803]	protein_coding	0.595961	0.580794	0.472068	1.10777	3.48441	0.920552	0.302887	0.000193243	0.0119607
ENSG00000131711	MAP1B	5	+	72107234	72209570	microtubule associated protein 1B [Source:HGNC Symbol;Acc:HGNC:6836]	protein_coding	6.55795	5.63218	7.21418	4.0682	4.64053	4.59237	1.45782	0.000193799	0.0119824
ENSG00000165195	PIGA	X	-	15319451	15335580	phosphatidylinositol glycan anchor biosynthesis class A [Source:HGNC Symbol;Acc:HGNC:8957]	protein_coding	0.855027	0.922498	1.14607	1.67183	1.74855	1.62129	0.582371	0.000194792	0.0120311
ENSG00000231419	LINC00689	7	+	159006522	159030195	long intergenic non-protein coding RNA 689 [Source:HGNC Symbol;Acc:HGNC:27217]	processed_transcript	0	0	0	0.010536	0.034587	0.006869	0.365889	0.000195939	0.0120893
ENSG00000123384	LRP1	12	+	57128493	57213351	LDL receptor related protein 1 [Source:HGNC Symbol;Acc:HGNC:6692]	protein_coding	11.6145	10.2087	11.6105	8.31142	7.76126	7.7682	1.40186	0.000196628	0.0121073
ENSG00000154274	C4orf19	4	+	37453941	37623495	chromosome 4 open reading frame 19 [Source:HGNC Symbol;Acc:HGNC:25618]	protein_coding	56.5212	60.4134	58.7657	40.1301	40.6102	41.4129	1.43825	0.000196644	0.0121073
ENSG00000172828	CES3	16	+	66961237	66975148	carboxylesterase 3 [Source:HGNC Symbol;Acc:HGNC:1865]	protein_coding	4.61997	4.16918	3.9519	2.6169	2.99376	2.21727	1.62524	0.000197881	0.0121707
ENSG00000134864	GGACT	13	-	100530164	100589528	gamma-glutamylamine cyclotransferase [Source:HGNC Symbol;Acc:HGNC:25100]	protein_coding	1.6285	1.8433	1.93651	1.41066	1.33164	0.737912	1.54928	0.000199061	0.0122305
ENSG00000163440	PDCL2	4	-	55556525	55592212	phosducin like 2 [Source:HGNC Symbol;Acc:HGNC:29524]	protein_coding	0	0	0	0.122095	0.034555	0.102392	0.103791	0.000199338	0.0122347
ENSG00000143669	LYST	1	-	235661041	235883640	lysosomal trafficking regulator [Source:HGNC Symbol;Acc:HGNC:1968]	protein_coding	3.6063	2.85545	3.00499	5.18448	4.10915	4.5259	0.685708	0.000202665	0.0124129
ENSG00000205809	KLRC2	12	-	10426854	10442300	killer cell lectin like receptor C2 [Source:HGNC Symbol;Acc:HGNC:6375]	protein_coding	2.08927	2.24064	2.21449	0.974804	1.37871	1.30658	1.78163	0.000202617	0.0124129
ENSG00000268392	AC003682.1	19	+	57625032	57626950	novel transcript	lincRNA	0	0	0	0.197905	0.081391	0.115827	0.0705678	0.000206924	0.0126606
ENSG00000181894	ZNF329	19	-	58126252	58155110	zinc finger protein 329 [Source:HGNC Symbol;Acc:HGNC:14209]	protein_coding	1.90929	1.43575	2.57096	1.16679	0.734972	0.735438	2.2293	0.000207764	0.0126987
ENSG00000130518	IQCN	19	-	18257097	18274509	IQ motif containing N [Source:HGNC Symbol;Acc:HGNC:29350]	protein_coding	0.464788	0.540179	0.43708	0.895031	0.857743	1.03268	0.522845	0.00021016	0.0128318
ENSG00000125968	ID1	20	+	31605283	31606515	inhibitor of DNA binding 1, HLH protein [Source:HGNC Symbol;Acc:HGNC:5360]	protein_coding	1173.62	1242.03	1020.42	808.818	812.476	798.391	1.42004	0.000210577	0.0128439
ENSG00000273117	AC144652.1	7	-	155295918	155297541	novel transcript	lincRNA	0.986689	0.848756	0.803148	1.76255	1.7024	1.87238	0.497192	0.000210888	0.0128495
ENSG00000224965	LINC02586	1	-	110208834	110209987	long intergenic non-protein coding RNA 2586 [Source:HGNC Symbol;Acc:HGNC:39958]	antisense	0.034902	0	0	0.313003	0.343448	0.080963	0.0845723	0.000211869	0.0128959
ENSG00000255559	ZNF252P-AS1	8	+	145002811	145006046	ZNF252P antisense RNA 1 [Source:HGNC Symbol;Acc:HGNC:27821]	antisense	0.027451	0.010324	0.018834	0.113084	0.138797	0.053525	0.258221	0.000217552	0.0132281
ENSG00000088826	SMOX	20	+	4120980	4187747	spermine oxidase [Source:HGNC Symbol;Acc:HGNC:15862]	protein_coding	17.2581	19.8696	19.0193	9.40026	9.19021	10.2314	1.94708	0.000221612	0.0134471
ENSG00000171747	LGALS4	19	-	38801671	38813364	galectin 4 [Source:HGNC Symbol;Acc:HGNC:6565]	protein_coding	0.351672	0.941765	0.428471	1.06817	1.53169	1.24575	0.452034	0.000222671	0.0134973
ENSG00000143924	EML4	2	+	42169350	42332548	echinoderm microtubule associated protein like 4 [Source:HGNC Symbol;Acc:HGNC:1316]	protein_coding	17.5303	17.0308	19.7002	25.4382	26.4515	29.2785	0.668627	0.000225473	0.0136531
ENSG00000121039	RDH10	8	+	73294612	73325281	retinol dehydrogenase 10 [Source:HGNC Symbol;Acc:HGNC:19975]	protein_coding	29.306	24.7705	25.7236	45.0949	40.1775	40.3066	0.635544	0.000227306	0.0137499
ENSG00000277957	SENP3-EIF4A1	17	+	7563287	7578715	SENP3-EIF4A1 readthrough (NMD candidate) [Source:HGNC Symbol;Acc:HGNC:49182]	protein_coding	3.75263	35.5351	4.23751	3.7448	2.86853	1.77752	5.17231	0.000228983	0.0138371
ENSG00000138095	LRPPRC	2	-	43886508	43996005	leucine rich pentatricopeptide repeat containing [Source:HGNC Symbol;Acc:HGNC:15714]	protein_coding	17.0324	17.928	17.1855	24.2107	24.7001	25.8912	0.69724	0.000229613	0.0138609
ENSG00000127364	TAS2R4	7	+	141778442	141780819	taste 2 receptor member 4 [Source:HGNC Symbol;Acc:HGNC:14911]	protein_coding	0.067221	0.009366	0.042856	0.154817	0.184539	0.233938	0.247712	0.000232162	0.0140004
ENSG00000100906	NFKBIA	14	-	35401511	35404749	NFKB inhibitor alpha [Source:HGNC Symbol;Acc:HGNC:7797]	protein_coding	190.694	188.654	161.602	82.2668	118.755	147.437	1.55236	0.000234704	0.0141391
ENSG00000109321	AREG	4	+	74445134	74455009	amphiregulin [Source:HGNC Symbol;Acc:HGNC:651]	protein_coding	12.4084	13.539	13.5597	20.8776	22.5603	23.0836	0.594083	0.000239168	0.0143932
ENSG00000130758	MAP3K10	19	+	40191744	40215575	mitogen-activated protein kinase kinase kinase 10 [Source:HGNC Symbol;Acc:HGNC:6849]	protein_coding	10.526	8.92263	7.34895	5.26714	5.05947	5.69303	1.67154	0.000240854	0.0144799
ENSG00000170921	TANC2	17	+	63009556	63427699	tetratricopeptide repeat, ankyrin repeat and coiled-coil containing 2 [Source:HGNC Symbol;Acc:HGNC:30212]	protein_coding	2.27442	2.0697	2.31938	1.21945	1.63815	2.37701	1.27141	0.000243131	0.0146006
ENSG00000183023	SLC8A1	2	-	40097270	40611053	solute carrier family 8 member A1 [Source:HGNC Symbol;Acc:HGNC:11068]	protein_coding	0	0.004691	0.002276	0.015011	0.016695	0.01691	0.470222	0.00024336	0.0146006
ENSG00000233695	GAS6-AS1	13	+	113815630	113845744	GAS6 antisense RNA 1 [Source:HGNC Symbol;Acc:HGNC:39826]	antisense	2.41578	2.5238	3.23739	2.09651	2.39556	2.38725	1.18781	0.000243657	0.0146035
ENSG00000158296	SLC13A3	20	-	46557823	46684467	solute carrier family 13 member 3 [Source:HGNC Symbol;Acc:HGNC:14430]	protein_coding	3.9e-05	3.2e-05	4.1e-05	0.016561	0.056262	0.080536	0.164224	0.000244122	0.0146132
ENSG00000227199	ST7-AS1	7	-	116952446	116954334	ST7 antisense RNA 1 [Source:HGNC Symbol;Acc:HGNC:16000]	antisense	2.13374	2.16507	2.33617	1.37139	1.09986	1.21972	1.79119	0.000244317	0.0146132
ENSG00000118007	STAG1	3	-	136336233	136752403	stromal antigen 1 [Source:HGNC Symbol;Acc:HGNC:11354]	protein_coding	3.56019	2.57768	3.20776	5.67759	4.92247	5.87008	0.568215	0.000244903	0.0146333
ENSG00000092929	UNC13D	17	-	75827225	75844717	unc-13 homolog D [Source:HGNC Symbol;Acc:HGNC:23147]	protein_coding	23.13	24.5859	24.2136	15.282	16.8297	14.7609	1.53423	0.000245258	0.0146396
ENSG00000072201	LNX1	4	-	53459301	53701405	ligand of numb-protein X 1 [Source:HGNC Symbol;Acc:HGNC:6657]	protein_coding	0.441847	0.233418	0.5377	0.013637	0.092652	0.126091	4.73727	0.000246081	0.0146589
ENSG00000246877	DNM1P35	15	-	75727670	75738623	dynamin 1 pseudogene 35 [Source:HGNC Symbol;Acc:HGNC:35182]	antisense	0.040383	0.026808	0.038247	0.14988	0.087071	0.132853	0.338761	0.000245955	0.0146589
ENSG00000082438	COBLL1	2	-	164653624	164843679	cordon-bleu WH2 repeat protein like 1 [Source:HGNC Symbol;Acc:HGNC:23571]	protein_coding	2.86321	2.79998	3.43865	5.41348	4.84891	5.86211	0.565282	0.000248002	0.0147584
ENSG00000112851	ERBIN	5	+	65926475	66082549	erbb2 interacting protein [Source:HGNC Symbol;Acc:HGNC:15842]	protein_coding	6.38934	5.95379	7.88805	10.6623	10.576	10.9595	0.628686	0.000248685	0.014784
ENSG00000221926	TRIM16	17	-	15627960	15684311	tripartite motif containing 16 [Source:HGNC Symbol;Acc:HGNC:17241]	protein_coding	12.0173	21.3489	20.1674	14.9444	10.5258	14.8476	1.32755	0.000249858	0.0148388
ENSG00000125457	MIF4GD	17	-	75266228	75271227	MIF4G domain containing [Source:HGNC Symbol;Acc:HGNC:24030]	protein_coding	8.28896	9.07005	7.51291	11.9009	16.1662	14.227	0.588363	0.000251237	0.0149055
ENSG00000184384	MAML2	11	-	95976598	96343180	mastermind like transcriptional coactivator 2 [Source:HGNC Symbol;Acc:HGNC:16259]	protein_coding	5.57634	5.10062	5.78711	8.41429	8.80902	8.80048	0.633078	0.000252472	0.0149637
ENSG00000151012	SLC7A11	4	-	138164097	138242349	solute carrier family 7 member 11 [Source:HGNC Symbol;Acc:HGNC:11059]	protein_coding	2.25992	1.97324	2.34504	3.70951	3.66396	3.63958	0.598404	0.000253122	0.0149871
ENSG00000064932	SBNO2	19	-	1107636	1174283	strawberry notch homolog 2 [Source:HGNC Symbol;Acc:HGNC:29158]	protein_coding	30.7127	28.5585	26.8669	19.9807	19.4211	19.1742	1.47029	0.000255065	0.0150869
ENSG00000153234	NR4A2	2	-	156324432	156342348	nuclear receptor subfamily 4 group A member 2 [Source:HGNC Symbol;Acc:HGNC:7981]	protein_coding	1.41625	1.16234	1.80092	2.28546	2.59497	3.23312	0.541473	0.000255642	0.0151058
ENSG00000099219	ERMP1	9	-	5765076	5833117	endoplasmic reticulum metallopeptidase 1 [Source:HGNC Symbol;Acc:HGNC:23703]	protein_coding	22.8181	26.4733	22.1016	37.4153	33.2968	33.6393	0.68425	0.00025618	0.0151224
ENSG00000134070	IRAK2	3	+	10164865	10243743	interleukin 1 receptor associated kinase 2 [Source:HGNC Symbol;Acc:HGNC:6113]	protein_coding	12.0408	11.6939	12.0839	8.23569	7.72436	7.58633	1.52053	0.000257661	0.0151945
ENSG00000093010	COMT	22	+	19941607	19969975	catechol-O-methyltransferase [Source:HGNC Symbol;Acc:HGNC:2228]	protein_coding	17.2744	18.12	16.9049	12.5039	10.9978	11.4005	1.49802	0.000259396	0.0152405
ENSG00000100024	UPB1	22	+	24494107	24528390	beta-ureidopropionase 1 [Source:HGNC Symbol;Acc:HGNC:16297]	protein_coding	0.831993	0.894412	1.01876	1.58622	1.74731	1.40438	0.582051	0.000258893	0.0152405
ENSG00000260566	AC127459.1	16	-	23061406	23064173	novel transcript	3prime_overlapping_ncRNA	0.195128	0.048386	0.099279	0.760715	0.403914	0.303462	0.248845	0.000259067	0.0152405
ENSG00000284512	AC092718.8	16	-	81022316	81096284	novel protein	protein_coding	0	0	0	0.101437	0.092349	0	0.134057	0.00025948	0.0152405
ENSG00000141527	CARD14	17	+	80169992	80209331	caspase recruitment domain family member 14 [Source:HGNC Symbol;Acc:HGNC:16446]	protein_coding	2.0012	1.95594	1.87923	1.02351	0.96098	1.22811	1.80916	0.000261726	0.0153523
ENSG00000180549	FUT7	9	-	137030174	137033010	fucosyltransferase 7 [Source:HGNC Symbol;Acc:HGNC:4018]	protein_coding	0.382715	0.454084	0.401955	0.156349	0.233652	0.10891	2.3988	0.000262169	0.0153523
ENSG00000276612	FP565260.2	21	-	5116343	5133805	novel protein	protein_coding	0	2.43534	0	0	0	0	82.178	0.000262112	0.0153523
ENSG00000185201	IFITM2	11	+	307631	315272	interferon induced transmembrane protein 2 [Source:HGNC Symbol;Acc:HGNC:5413]	protein_coding	43.1822	50.0409	45.9632	27.1028	32.5575	30.3197	1.54668	0.000262973	0.0153687
ENSG00000258900	HNRNPCP1	14	+	58521223	58521988	heterogeneous nuclear ribonucleoprotein C pseudogene 1 [Source:HGNC Symbol;Acc:HGNC:20017]	processed_pseudogene	0.155323	0.209648	0.148345	0.469351	0.482004	0.655538	0.331919	0.000262863	0.0153687
ENSG00000101846	STS	X	+	7219456	7354810	steroid sulfatase [Source:HGNC Symbol;Acc:HGNC:11425]	protein_coding	21.1497	18.3598	20.8023	31.7337	30.8817	30.4454	0.648204	0.000264899	0.0154505
ENSG00000114279	FGF12	3	-	192139395	192767764	fibroblast growth factor 12 [Source:HGNC Symbol;Acc:HGNC:3668]	protein_coding	0.007329	0.085954	0.075203	0	0.024793	0	3.62247	0.000264779	0.0154505
ENSG00000111684	LPCAT3	12	-	6976186	7018510	lysophosphatidylcholine acyltransferase 3 [Source:HGNC Symbol;Acc:HGNC:30244]	protein_coding	55.0954	54.8307	53.6639	82.5512	88.0727	84.6059	0.640994	0.000266026	0.0154777
ENSG00000162398	LEXM	1	+	54806063	54842252	lymphocyte expansion molecule [Source:HGNC Symbol;Acc:HGNC:26854]	protein_coding	0.316359	0.248889	0.149375	0.037363	0.097752	0.048896	3.47937	0.000265689	0.0154777
ENSG00000276980	AC008760.2	19	-	6716386	6717742	novel transcript, sense intronic C3	sense_intronic	27.4639	31.3594	34.9996	18.422	21.0354	20.8024	1.5567	0.000266157	0.0154777
ENSG00000265778	AC018413.1	18	+	76491652	76493918	uncharacterized LOC101927989 [Source:NCBI gene;Acc:101927989]	antisense	0.194869	0.160294	0.090767	0.027572	0.029204	0.035477	3.89299	0.000267763	0.0155557
ENSG00000204267	TAP2	6	-	32821833	32838780	transporter 2, ATP binding cassette subfamily B member [Source:HGNC Symbol;Acc:HGNC:44]	protein_coding	40.1957	38.2185	38.0737	28.2819	27.1084	26.9182	1.41511	0.0002685	0.0155831
ENSG00000138675	FGF5	4	+	80266599	80336680	fibroblast growth factor 5 [Source:HGNC Symbol;Acc:HGNC:3683]	protein_coding	0.901339	0.742912	1.03287	0.43373	0.533948	0.442522	1.87968	0.000269853	0.0156461
ENSG00000170442	KRT86	12	+	52249300	52309163	keratin 86 [Source:HGNC Symbol;Acc:HGNC:6463]	protein_coding	2.53485	2.41837	2.10067	1.36212	1.17295	1.14835	1.90765	0.000270277	0.0156553
ENSG00000231324	AP000696.1	21	-	36632681	36637033	novel transcript	lincRNA	1.00399	1.27005	0.89653	0.412642	0.497258	0.554612	2.14155	0.000271248	0.015696
ENSG00000115226	FNDC4	2	-	27491883	27495245	fibronectin type III domain containing 4 [Source:HGNC Symbol;Acc:HGNC:20239]	protein_coding	14.2037	14.5126	13.1622	8.97375	9.24561	8.69118	1.55559	0.000271742	0.0157091
ENSG00000106799	TGFBR1	9	+	99104038	99154192	transforming growth factor beta receptor 1 [Source:HGNC Symbol;Acc:HGNC:11772]	protein_coding	23.4037	19.1242	9.38695	9.77117	10.0225	9.63242	1.76347	0.000272021	0.0157097
ENSG00000128242	GAL3ST1	22	-	30554635	30574587	galactose-3-O-sulfotransferase 1 [Source:HGNC Symbol;Acc:HGNC:24240]	protein_coding	0	0	0	0.066292	0.043575	0.010063	0.200093	0.000272504	0.0157222
ENSG00000184445	KNTC1	12	+	122527246	122626396	kinetochore associated 1 [Source:HGNC Symbol;Acc:HGNC:17255]	protein_coding	5.9625	5.13294	5.32387	10.0454	9.75672	11.3158	0.528103	0.000273299	0.0157526
ENSG00000260903	XKR7	20	+	31968002	32003387	XK related 7 [Source:HGNC Symbol;Acc:HGNC:23062]	protein_coding	0.019763	0.018627	0.022123	0.004232	0.003793	0	2.38036	0.000273644	0.0157569
ENSG00000114166	KAT2B	3	+	20040023	20154404	lysine acetyltransferase 2B [Source:HGNC Symbol;Acc:HGNC:8638]	protein_coding	8.04845	6.74106	7.62724	12.3448	11.6446	12.5074	0.614528	0.000275578	0.0158528
ENSG00000135913	USP37	2	-	218450251	218568361	ubiquitin specific peptidase 37 [Source:HGNC Symbol;Acc:HGNC:20063]	protein_coding	2.6124	2.44031	2.77055	4.63749	4.48077	4.7267	0.566002	0.000277824	0.0159663
ENSG00000156042	CFAP70	10	-	73253759	73358859	cilia and flagella associated protein 70 [Source:HGNC Symbol;Acc:HGNC:30726]	protein_coding	0.066643	0.100224	0.061163	0.19416	0.147196	0.194542	0.455966	0.000278718	0.0159864
ENSG00000137393	RNF144B	6	+	18387350	18468874	ring finger protein 144B [Source:HGNC Symbol;Acc:HGNC:21578]	protein_coding	5.1687	5.9649	5.42291	3.84585	3.45296	3.54685	1.5251	0.00027969	0.0160265
ENSG00000101104	PABPC1L	20	+	44910062	44959035	poly(A) binding protein cytoplasmic 1 like [Source:HGNC Symbol;Acc:HGNC:15797]	protein_coding	4.32785	4.50277	4.27169	8.167	6.57202	7.23221	0.59689	0.000281782	0.0161306
ENSG00000205213	LGR4	11	-	27365961	27472775	leucine rich repeat containing G protein-coupled receptor 4 [Source:HGNC Symbol;Acc:HGNC:13299]	protein_coding	39.0194	36.5021	15.7345	65.437	61.9355	62.9472	0.47957	0.000282633	0.0161635
ENSG00000237424	FOXD2-AS1	1	-	47432133	47434641	FOXD2 adjacent opposite strand RNA 1 [Source:HGNC Symbol;Acc:HGNC:44256]	lincRNA	0.760347	0.831895	0.725971	1.35562	1.53666	1.58374	0.521128	0.000283857	0.0162177
ENSG00000187607	ZNF286A	17	+	15699577	15720787	zinc finger protein 286A [Source:HGNC Symbol;Acc:HGNC:13501]	protein_coding	4.78882	3.45449	4.02718	4.24428	4.06563	4.82589	0.934276	0.000284431	0.0162347
ENSG00000108848	LUC7L3	17	+	50719544	50756213	LUC7 like 3 pre-mRNA splicing factor [Source:HGNC Symbol;Acc:HGNC:24309]	protein_coding	23.5913	29.6712	32.7149	42.6489	54.6959	50.1963	0.58282	0.000286654	0.0163457
ENSG00000085662	AKR1B1	7	-	134442350	134459284	aldo-keto reductase family 1 member B [Source:HGNC Symbol;Acc:HGNC:381]	protein_coding	2677.33	2848.86	2429.47	1966.75	1856.55	1893.86	1.39154	0.00028773	0.0163752
ENSG00000147408	CSGALNACT1	8	-	19404161	19758029	chondroitin sulfate N-acetylgalactosaminyltransferase 1 [Source:HGNC Symbol;Acc:HGNC:24290]	protein_coding	3.90505	4.36172	5.16716	1.8318	3.04437	2.79467	1.74837	0.00028765	0.0163752
ENSG00000185745	IFIT1	10	+	89392546	89406486	interferon induced protein with tetratricopeptide repeats 1 [Source:HGNC Symbol;Acc:HGNC:5407]	protein_coding	14.8051	16.3476	13.4655	8.46875	10.0921	9.60461	1.58352	0.000291782	0.0165897
ENSG00000167105	TMEM92	17	+	50271406	50281485	transmembrane protein 92 [Source:HGNC Symbol;Acc:HGNC:26579]	protein_coding	9.01141	9.38758	8.64025	5.61062	5.37064	6.35293	1.55891	0.000293279	0.0166587
ENSG00000005469	CROT	7	+	87345681	87399795	carnitine O-octanoyltransferase [Source:HGNC Symbol;Acc:HGNC:2366]	protein_coding	13.3511	13.3284	12.046	9.43356	8.48283	9.62999	1.40539	0.000294043	0.016686
ENSG00000169059	VCX3A	X	-	6533618	6535118	variable charge X-linked 3A [Source:HGNC Symbol;Acc:HGNC:18159]	protein_coding	0.032347	0.083944	0.048688	0	0	0	6.4993	0.000296511	0.0168096
ENSG00000235823	OLMALINC	10	+	100373513	100454043	oligodendrocyte maturation-associated long intergenic non-coding RNA [Source:HGNC Symbol;Acc:HGNC:28060]	lincRNA	1.08964	0.944542	1.05548	1.95708	2.11135	2.23234	0.492778	0.000296795	0.0168096
ENSG00000277767	AL442128.2	13	+	110916004	110917827	novel transcript	lincRNA	0.016998	0.01154	0	0.083538	0.094278	0.056271	0.221662	0.000300082	0.0169794
ENSG00000090905	TNRC6A	16	+	24610209	24827632	trinucleotide repeat containing 6A [Source:HGNC Symbol;Acc:HGNC:11969]	protein_coding	11.1373	11.7771	14.1058	17.2451	19.818	19.1756	0.658451	0.000301764	0.01703
ENSG00000116017	ARID3A	19	+	925781	975934	AT-rich interaction domain 3A [Source:HGNC Symbol;Acc:HGNC:3031]	protein_coding	0.627333	0.670359	0.785376	0.731552	0.274376	0.348534	1.52627	0.000302718	0.01703
ENSG00000117594	HSD11B1	1	+	209686178	209734950	hydroxysteroid 11-beta dehydrogenase 1 [Source:HGNC Symbol;Acc:HGNC:5208]	protein_coding	0.22581	0.538892	0.330022	0.017723	0.129513	0.038172	5.22137	0.000302434	0.01703
ENSG00000131459	GFPT2	5	-	180300690	180353387	glutamine-fructose-6-phosphate transaminase 2 [Source:HGNC Symbol;Acc:HGNC:4242]	protein_coding	64.5138	59.5274	62.1984	42.1074	43.8443	44.583	1.42665	0.000302303	0.01703
ENSG00000138623	SEMA7A	15	-	74409289	74433958	semaphorin 7A (John Milton Hagen blood group) [Source:HGNC Symbol;Acc:HGNC:10741]	protein_coding	3.48748	2.97622	3.5067	5.65902	5.53357	5.87141	0.585024	0.000302683	0.01703
ENSG00000227456	LINC00310	21	+	34157724	34190244	long intergenic non-protein coding RNA 310 [Source:HGNC Symbol;Acc:HGNC:16414]	lincRNA	0.064566	0.097324	0.031143	0.342976	0.399496	0.542206	0.169648	0.000302228	0.01703
ENSG00000066117	SMARCD1	12	+	50084972	50100712	SWI/SNF related, matrix associated, actin dependent regulator of chromatin, subfamily d, member 1 [Source:HGNC Symbol;Acc:HGNC:11106]	protein_coding	21.113	22.8803	18.8731	15.741	15.6593	17.7921	1.2778	0.000303793	0.017052
ENSG00000180182	MED14	X	-	40648306	40735858	mediator complex subunit 14 [Source:HGNC Symbol;Acc:HGNC:2370]	protein_coding	19.4698	16.2378	17.7693	32.324	27.858	29.1559	0.598726	0.000304271	0.017052
ENSG00000229692	SOS1-IT1	2	-	38992279	38993857	SOS1 intronic transcript 1 [Source:HGNC Symbol;Acc:HGNC:41385]	sense_intronic	0.121903	0.142532	0.142499	0.332896	0.435095	0.402114	0.36408	0.000303522	0.017052
ENSG00000271155	AL161729.1	9	+	95506235	95507636	novel transcript, antisense to PTCH1	antisense	0.240737	0.163634	0.167832	0.347991	0.667674	0.719459	0.341168	0.000304228	0.017052
ENSG00000175164	ABO	9	-	133250401	133275219	ABO, alpha 1-3-N-acetylgalactosaminyltransferase and alpha 1-3-galactosyltransferase [Source:HGNC Symbol;Acc:HGNC:79]	protein_coding	0	0	0.004968	0.016792	0.015284	0.04321	0.332124	0.000305692	0.0171153
ENSG00000166595	CIAO2B	16	-	66932055	66934423	cytosolic iron-sulfur assembly component 2B [Source:HGNC Symbol;Acc:HGNC:24261]	protein_coding	63.8893	60.7335	66.1741	39.8395	44.6577	43.8656	1.48627	0.000308473	0.0172545
ENSG00000142765	SYTL1	1	+	27342020	27353937	synaptotagmin like 1 [Source:HGNC Symbol;Acc:HGNC:15584]	protein_coding	0.623664	0.794372	0.846722	1.22606	1.64626	1.45889	0.526175	0.00031103	0.017381
ENSG00000127324	TSPAN8	12	-	71125085	71441898	tetraspanin 8 [Source:HGNC Symbol;Acc:HGNC:11855]	protein_coding	36.798	43.5017	40.0512	28.0226	26.2298	25.3341	1.51201	0.00031253	0.0174482
ENSG00000111087	GLI1	12	+	57460135	57472262	GLI family zinc finger 1 [Source:HGNC Symbol;Acc:HGNC:4317]	protein_coding	0.942214	0.875039	1.31479	1.32359	1.90701	1.63659	0.645685	0.000313076	0.017462
ENSG00000062524	LTK	15	-	41503638	41513887	leukocyte receptor tyrosine kinase [Source:HGNC Symbol;Acc:HGNC:6721]	protein_coding	0	0	0	0.038998	0.012335	0.014415	0.313322	0.000316039	0.0175745
ENSG00000097096	SYDE2	1	-	85156873	85201046	synapse defective Rho GTPase homolog 2 [Source:HGNC Symbol;Acc:HGNC:25841]	protein_coding	0.66059	0.523218	0.59145	1.03873	1.02181	0.954527	0.592847	0.000316072	0.0175745
ENSG00000100290	BIK	22	+	43110748	43129712	BCL2 interacting killer [Source:HGNC Symbol;Acc:HGNC:1051]	protein_coding	10.7763	11.4052	11.1699	7.11046	6.95688	6.56259	1.61576	0.000316291	0.0175745
ENSG00000155313	USP25	21	+	15730025	15880069	ubiquitin specific peptidase 25 [Source:HGNC Symbol;Acc:HGNC:12624]	protein_coding	6.39138	6.42237	7.47517	10.9559	10.7691	10.9392	0.621484	0.000315597	0.0175745
ENSG00000019169	MARCO	2	+	118942166	118994660	macrophage receptor with collagenous structure [Source:HGNC Symbol;Acc:HGNC:6895]	protein_coding	0.057887	0.146419	0.033159	0	0	0	8.9155	0.000318095	0.0176507
ENSG00000233093	LINC00892	X	+	136639543	136642429	long intergenic non-protein coding RNA 892 [Source:HGNC Symbol;Acc:HGNC:48578]	processed_transcript	0	0	0	0.092388	0.117521	0.018695	0.116007	0.000318263	0.0176507
ENSG00000277386	AL138999.1	13	-	33336216	33336716	novel transcript, sense intronic to STARD13	sense_intronic	0.02227	0	0	0.158585	0.181517	0.147709	0.100944	0.000318741	0.0176605
ENSG00000171408	PDE7B	6	+	135851696	136195574	phosphodiesterase 7B [Source:HGNC Symbol;Acc:HGNC:8792]	protein_coding	1.04291	1.15841	1.31071	2.03901	2.06064	2.35841	0.545931	0.000319739	0.017699
ENSG00000010278	CD9	12	+	6199715	6238271	CD9 molecule [Source:HGNC Symbol;Acc:HGNC:1709]	protein_coding	235.948	264.919	255.487	180.372	199.482	178.025	1.35575	0.00032104	0.0177543
ENSG00000174669	SLC29A2	11	-	66362521	66372214	solute carrier family 29 member 2 [Source:HGNC Symbol;Acc:HGNC:11004]	protein_coding	0.49451	0.636009	0.356411	1.0915	1.03094	1.19331	0.45339	0.000325933	0.0180079
ENSG00000234840	LINC01239	9	+	22646200	22824213	long intergenic non-protein coding RNA 1239 [Source:HGNC Symbol;Acc:HGNC:49796]	lincRNA	1.00229	0.768646	1.2299	2.17629	1.98318	2.06235	0.484793	0.000327721	0.0180897
ENSG00000123843	C4BPB	1	+	207088842	207099993	complement component 4 binding protein beta [Source:HGNC Symbol;Acc:HGNC:1328]	protein_coding	73.8318	82.5939	79.338	52.4923	54.3232	54.2211	1.46395	0.000329642	0.0180936
ENSG00000154025	SLC5A10	17	+	18950345	19022595	solute carrier family 5 member 10 [Source:HGNC Symbol;Acc:HGNC:23155]	protein_coding	0.225473	0.177742	0.158289	0.036089	0.05079	0.050796	3.52768	0.000329025	0.0180936
ENSG00000176714	CCDC121	2	-	27625639	27629012	coiled-coil domain containing 121 [Source:HGNC Symbol;Acc:HGNC:25833]	protein_coding	0.582628	0.751818	0.426906	1.36282	1.37567	1.44236	0.425413	0.000329362	0.0180936
ENSG00000214708	AC116407.1	17	-	32141226	32143135	uncharacterized LOC105371730 [Source:NCBI gene;Acc:105371730]	antisense	2.37955	2.66694	2.55895	1.43334	0.911956	1.53248	1.95391	0.000329011	0.0180936
ENSG00000285706	AL807776.1	9	-	98798466	98807564	Novel transcript	bidirectional_promoter_lncRNA	0	0.032065	0.045185	0.184142	0.123308	0.285056	0.172287	0.000328133	0.0180936
ENSG00000285744	AC083837.2	8	+	78805293	78956082	novel transcript	bidirectional_promoter_lncRNA	0.897383	0.608185	0.638546	0.32899	0.278361	0.411057	2.07373	0.000329374	0.0180936
ENSG00000101986	ABCD1	X	+	153724868	153744762	ATP binding cassette subfamily D member 1 [Source:HGNC Symbol;Acc:HGNC:61]	protein_coding	18.3925	17.1875	17.2648	12.2365	12.273	11.6026	1.46297	0.000330695	0.0181344
ENSG00000105173	CCNE1	19	+	29811898	29824308	cyclin E1 [Source:HGNC Symbol;Acc:HGNC:1589]	protein_coding	12.1564	14.2897	12.3211	8.53793	8.99577	8.19567	1.50614	0.000331749	0.0181753
ENSG00000124942	AHNAK	11	-	62433542	62556235	AHNAK nucleoprotein [Source:HGNC Symbol;Acc:HGNC:347]	protein_coding	91.1927	83.2021	109.844	129.995	219.819	135.503	0.585702	0.000335586	0.0183526
ENSG00000205268	PDE7A	8	-	65717510	65842322	phosphodiesterase 7A [Source:HGNC Symbol;Acc:HGNC:8791]	protein_coding	3.14678	3.92106	3.18059	5.21339	5.69798	5.93585	0.609012	0.000335611	0.0183526
ENSG00000134363	FST	5	+	53480409	53487134	follistatin [Source:HGNC Symbol;Acc:HGNC:3971]	protein_coding	0.529546	0.523075	0.495731	1.65872	1.08992	1.04688	0.412585	0.000336066	0.0183603
ENSG00000265646	TUFMP1	17	-	27082690	27084036	Tu translation elongation factor, mitochondrial pseudogene 1 [Source:HGNC Symbol;Acc:HGNC:12421]	processed_pseudogene	0.043327	0.040264	0.062151	0.229856	0.181336	0.162905	0.290917	0.000341478	0.0186213
ENSG00000184185	KCNJ12	17	+	21376197	21419872	potassium voltage-gated channel subfamily J member 12 [Source:HGNC Symbol;Acc:HGNC:6258]	protein_coding	0.051892	0.036664	0.032407	0.006119	0	0.011822	3.14893	0.0003448	0.0187851
ENSG00000129667	RHBDF2	17	-	76470891	76501790	rhomboid 5 homolog 2 [Source:HGNC Symbol;Acc:HGNC:20788]	protein_coding	33.7154	37.7731	40.3724	26.8372	25.1652	26.6141	1.42271	0.000346957	0.0188675
ENSG00000168427	KLHL30	2	+	238138722	238152947	kelch like family member 30 [Source:HGNC Symbol;Acc:HGNC:24770]	protein_coding	0.200281	0.253149	0.21998	0.532285	0.418507	0.470361	0.484725	0.000346848	0.0188675
ENSG00000135362	PRR5L	11	+	36296288	36465204	proline rich 5 like [Source:HGNC Symbol;Acc:HGNC:25878]	protein_coding	1.14983	2.20188	1.18039	0.62421	0.689536	0.87287	2.05814	0.000348982	0.0189601
ENSG00000260672	AC100827.4	15	+	72615810	72618250	novel transcript	lincRNA	0	0.002372	0	0.026973	0.031039	0.026318	0.283145	0.000350938	0.0190311
ENSG00000261251	Z97055.2	22	+	43812456	43817394	novel transcript, antisense to EFCAB6	antisense	0.054925	0.038894	0.045626	0.206596	0.121429	0.218971	0.293668	0.000350859	0.0190311
ENSG00000188089	PLA2G4E	15	-	41981582	42051190	phospholipase A2 group IVE [Source:HGNC Symbol;Acc:HGNC:24791]	protein_coding	0.805353	0.621705	0.5301	0.395834	0.256515	0.316895	1.98866	0.00035175	0.0190575
ENSG00000128596	CCDC136	7	+	128790757	128822132	coiled-coil domain containing 136 [Source:HGNC Symbol;Acc:HGNC:22225]	protein_coding	1.17407	1.36313	1.19221	1.98796	3.10634	2.10298	0.520169	0.000353746	0.019148
ENSG00000198727	MT-CYB	MT	+	14747	15887	mitochondrially encoded cytochrome b [Source:HGNC Symbol;Acc:HGNC:7427]	protein_coding	2171.34	2171.26	2560.25	3351.08	3498.58	3544.62	0.664102	0.000354635	0.0191784
ENSG00000253836	AC105031.2	8	-	82862779	82958696	novel transcript	lincRNA	0.063236	0.046595	0.079292	0	0	0	7.3041	0.000355817	0.0192246
ENSG00000075391	RASAL2	1	+	178094141	178484147	RAS protein activator like 2 [Source:HGNC Symbol;Acc:HGNC:9874]	protein_coding	7.57377	7.04258	8.47185	11.9404	13.0868	13.2549	0.603418	0.000357615	0.0192862
ENSG00000130589	HELZ2	20	-	63558086	63574239	helicase with zinc finger 2 [Source:HGNC Symbol;Acc:HGNC:30021]	protein_coding	15.4732	13.3207	13.8631	11.0073	8.89478	9.99764	1.42624	0.00035752	0.0192862
ENSG00000261324	AC010168.2	12	-	14762504	14767931	novel transcript, overlapping HIST4H4	sense_overlapping	0.997657	0.991155	1.21941	1.93099	2.04577	1.78401	0.559204	0.000359097	0.0193484
ENSG00000170458	CD14	5	-	140631728	140633701	CD14 molecule [Source:HGNC Symbol;Acc:HGNC:1628]	protein_coding	1.4211	1.92353	1.42121	0.946608	1.04982	0.982769	1.59373	0.000365399	0.0196698
ENSG00000075651	PLD1	3	-	171600405	171810950	phospholipase D1 [Source:HGNC Symbol;Acc:HGNC:9067]	protein_coding	4.95436	5.24499	4.92748	7.47774	7.78584	7.39462	0.668049	0.000366024	0.0196854
ENSG00000187546	AGMO	7	-	15200318	15562015	alkylglycerol monooxygenase [Source:HGNC Symbol;Acc:HGNC:33784]	protein_coding	0.173892	0.208769	0.074415	0.335561	0.534401	0.329679	0.396112	0.000367549	0.0197493
ENSG00000268883	PNMA6B	X	-	153075769	153076968	PNMA family member 6B (pseudogene) [Source:HGNC Symbol;Acc:HGNC:26681]	unprocessed_pseudogene	0	0	0	0.082623	0.02471	0.048709	0.161254	0.00036797	0.0197539
ENSG00000009413	REV3L	6	-	111299028	111483715	REV3 like, DNA directed polymerase zeta catalytic subunit [Source:HGNC Symbol;Acc:HGNC:9968]	protein_coding	2.71041	2.46916	2.87028	4.10731	4.52266	4.49124	0.614381	0.000371473	0.0199055
ENSG00000122490	PQLC1	18	-	79902420	79951664	PQ loop repeat containing 1 [Source:HGNC Symbol;Acc:HGNC:26188]	protein_coding	4.13445	5.49858	7.29396	2.82082	3.87095	3.1062	1.72538	0.000371246	0.0199055
ENSG00000166575	TMEM135	11	+	87037844	87323758	transmembrane protein 135 [Source:HGNC Symbol;Acc:HGNC:26167]	protein_coding	5.13008	3.94639	6.04015	10.6435	7.89357	8.68885	0.555719	0.000374442	0.0200463
ENSG00000139985	ADAM21	14	+	70452157	70459899	ADAM metallopeptidase domain 21 [Source:HGNC Symbol;Acc:HGNC:200]	protein_coding	0.24387	0.207879	0.143203	0.012489	0.08171	0.012105	4.58499	0.00037799	0.0202178
ENSG00000102934	PLLP	16	-	57248547	57284687	plasmolipin [Source:HGNC Symbol;Acc:HGNC:18553]	protein_coding	26.4521	29.0137	25.6566	18.3051	17.6882	17.6532	1.51188	0.000378624	0.0202283
ENSG00000136275	C7orf69	7	+	47795291	47819847	chromosome 7 open reading frame 69 [Source:HGNC Symbol;Acc:HGNC:21911]	antisense	0.546372	0.399544	0.850313	1.57078	1.56782	1.58244	0.384385	0.000378875	0.0202283
ENSG00000179082	C9orf106	9	+	129321016	129324905	chromosome 9 open reading frame 106 (putative) [Source:HGNC Symbol;Acc:HGNC:31370]	lincRNA	0.133099	0.088179	0.141681	0.291249	0.310096	0.277579	0.432334	0.000380477	0.0202953
ENSG00000152818	UTRN	6	+	144285701	144853034	utrophin [Source:HGNC Symbol;Acc:HGNC:12635]	protein_coding	8.59638	8.00571	9.92285	12.2966	12.4394	12.5957	0.710753	0.000382093	0.020363
ENSG00000085831	TTC39A	1	-	51287258	51345116	tetratricopeptide repeat domain 39A [Source:HGNC Symbol;Acc:HGNC:18657]	protein_coding	1.31752	1.32864	0.906794	0.422031	0.601177	1.09732	1.66608	0.000385201	0.02051
ENSG00000145555	MYO10	5	-	16661914	16936276	myosin X [Source:HGNC Symbol;Acc:HGNC:7593]	protein_coding	31.3999	28.4763	37.2708	22.0169	27.2218	27.6337	1.26364	0.00038743	0.02061
ENSG00000227630	LINC01132	1	+	234724042	234736720	long intergenic non-protein coding RNA 1132 [Source:HGNC Symbol;Acc:HGNC:49444]	lincRNA	0.922076	0.834448	1.04999	0.580252	0.527703	0.49953	1.73224	0.000388523	0.020638
ENSG00000272695	GAS6-DT	13	+	113864168	113866833	GAS6 divergent transcript [Source:HGNC Symbol;Acc:HGNC:43694]	lincRNA	0.566974	0.597338	0.390165	1.23145	0.924601	1.3282	0.450872	0.000388659	0.020638
ENSG00000196878	LAMB3	1	-	209614870	209652466	laminin subunit beta 3 [Source:HGNC Symbol;Acc:HGNC:6490]	protein_coding	100.139	96.7107	87.5782	69.7427	67.9835	65.5178	1.39938	0.00039028	0.0207053
ENSG00000067798	NAV3	12	+	77324641	78213008	neuron navigator 3 [Source:HGNC Symbol;Acc:HGNC:15998]	protein_coding	3.41302	3.82736	4.43014	2.93586	2.50713	2.17978	1.52893	0.000391713	0.0207431
ENSG00000135253	KCP	7	-	128862451	128910719	kielin/chordin-like protein [Source:HGNC Symbol;Acc:HGNC:17585]	protein_coding	1.67324	1.83295	1.90506	3.38996	2.76211	3.1019	0.586091	0.00039276	0.0207431
ENSG00000173698	ADGRG2	X	-	18989309	19122637	adhesion G protein-coupled receptor G2 [Source:HGNC Symbol;Acc:HGNC:4516]	protein_coding	4.92318	4.60535	5.02859	8.34493	8.87449	6.99095	0.60177	0.000391715	0.0207431
ENSG00000196449	YRDC	1	-	37802944	37808185	yrdC N6-threonylcarbamoyltransferase domain containing [Source:HGNC Symbol;Acc:HGNC:28905]	protein_coding	10.0936	10.091	9.89965	6.76592	6.23944	6.31874	1.55596	0.00039255	0.0207431
ENSG00000226005	AL513303.1	10	+	3912027	3935813	novel transcript	lincRNA	0	0	0	0.155709	0.03112	0.114095	0.0906553	0.000392151	0.0207431
ENSG00000173467	AGR3	7	-	16859405	16881987	anterior gradient 3, protein disulphide isomerase family member [Source:HGNC Symbol;Acc:HGNC:24167]	protein_coding	0.449382	0.531025	0.394331	1.62952	0.866053	1.15629	0.381529	0.000394179	0.0207993
ENSG00000179314	WSCD1	17	+	6057807	6124427	WSC domain containing 1 [Source:HGNC Symbol;Acc:HGNC:29060]	protein_coding	0.203401	0.243158	0.203842	0.054444	0.050361	0.0922	2.9973	0.000394742	0.0208103
ENSG00000166452	AKIP1	11	+	8911139	8920084	A-kinase interacting protein 1 [Source:HGNC Symbol;Acc:HGNC:1170]	protein_coding	12.6314	14.3961	12.856	7.94834	8.47983	9.39666	1.54375	0.000395737	0.0208441
ENSG00000104164	BLOC1S6	15	+	45587123	45615999	biogenesis of lysosomal organelles complex 1 subunit 6 [Source:HGNC Symbol;Acc:HGNC:8549]	protein_coding	2.59404	2.10119	4.0081	8.05748	4.54639	7.30949	0.437907	0.000400259	0.0210372
ENSG00000161249	DMKN	19	-	35497220	35513658	dermokine [Source:HGNC Symbol;Acc:HGNC:25063]	protein_coding	8.15217	9.01839	9.29509	13.8608	16.3463	15.6009	0.578028	0.00039983	0.0210372
ENSG00000187753	C9orf153	9	-	86220265	86259657	chromosome 9 open reading frame 153 [Source:HGNC Symbol;Acc:HGNC:31456]	protein_coding	0.017444	0.018108	0.063501	0	0	0	4.30177	0.00040048	0.0210372
ENSG00000173588	CEP83	12	-	94306449	94459988	centrosomal protein 83 [Source:HGNC Symbol;Acc:HGNC:17966]	protein_coding	0.67964	0.678434	0.558288	1.30481	1.62275	1.46221	0.440376	0.000402536	0.0211263
ENSG00000179546	HTR1D	1	-	23191895	23194729	5-hydroxytryptamine receptor 1D [Source:HGNC Symbol;Acc:HGNC:5289]	protein_coding	6.42924	6.29995	6.37908	10.4346	10.2984	10.6135	0.609956	0.00040697	0.0213399
ENSG00000120156	TEK	9	+	27109141	27230175	TEK receptor tyrosine kinase [Source:HGNC Symbol;Acc:HGNC:11724]	protein_coding	0.091771	0.144399	0.213703	0.374243	0.422867	0.38582	0.395631	0.000410452	0.0215033
ENSG00000143318	CASQ1	1	+	160190556	160201886	calsequestrin 1 [Source:HGNC Symbol;Acc:HGNC:1512]	protein_coding	0	0	0	0.043691	0.042373	0.016961	0.225522	0.000412074	0.021569
ENSG00000143756	FBXO28	1	+	224114087	224162047	F-box protein 28 [Source:HGNC Symbol;Acc:HGNC:29046]	protein_coding	12.1212	6.40823	13.4364	6.67072	6.1938	5.93729	1.69903	0.000417441	0.0218305
ENSG00000226632	UBE2V1P1	20	-	3361880	3362324	ubiquitin conjugating enzyme E2 V1 pseudogene 1 [Source:HGNC Symbol;Acc:HGNC:16581]	processed_pseudogene	0	0	0	0.144724	0.033429	0.333799	0.0553555	0.000419065	0.0218959
ENSG00000080200	CRYBG3	3	+	97822040	97944963	crystallin beta-gamma domain containing 3 [Source:HGNC Symbol;Acc:HGNC:34427]	protein_coding	1.32246	1.15823	1.56205	2.36459	2.21827	2.27504	0.591289	0.000419551	0.0219017
ENSG00000179362	HMGN2P46	15	+	45511136	45586290	high mobility group nucleosomal binding domain 2 pseudogene 46 [Source:HGNC Symbol;Acc:HGNC:26817]	transcribed_processed_pseudogene	0.123955	0.174816	0.249946	0.012395	0.060816	0.031601	4.29277	0.000421045	0.0219602
ENSG00000253966	AC008514.2	5	+	170896929	170904461	tubulin, epsilon 1 (TUBE1) pseudogene	processed_pseudogene	0.061545	0.024989	0.025046	0	0	0	4.71933	0.000422515	0.0220173
ENSG00000130150	MOSPD2	X	+	14873441	14922327	motile sperm domain containing 2 [Source:HGNC Symbol;Acc:HGNC:28381]	protein_coding	3.0759	2.86586	2.86897	4.92981	4.76386	5.13264	0.595082	0.000424517	0.022102
ENSG00000143340	FAM163A	1	+	179743163	179816198	family with sequence similarity 163 member A [Source:HGNC Symbol;Acc:HGNC:28274]	protein_coding	0	0	0	0.022824	0.010227	0.032444	0.314153	0.000426848	0.022184
ENSG00000162733	DDR2	1	+	162631373	162787400	discoidin domain receptor tyrosine kinase 2 [Source:HGNC Symbol;Acc:HGNC:2731]	protein_coding	0.521211	0.31564	0.538058	0.303412	0.326134	0.26017	1.52755	0.000426631	0.022184
ENSG00000198919	DZIP3	3	+	108589682	108694846	DAZ interacting zinc finger protein 3 [Source:HGNC Symbol;Acc:HGNC:30938]	protein_coding	2.34348	2.24385	3.83743	4.5477	4.87382	4.56964	0.603	0.000427594	0.0222031
ENSG00000254122	PCDHGB7	5	+	141417645	141512979	protocadherin gamma subfamily B, 7 [Source:HGNC Symbol;Acc:HGNC:8714]	protein_coding	0.051735	0.041987	0.057715	0.174865	0.13268	0.134553	0.384321	0.000434179	0.0225251
ENSG00000227885	AL590652.1	6	-	53740749	53794274	novel transcript	processed_transcript	0.384653	0.535594	0.387157	1.0749	1.07291	1.10543	0.407343	0.00043927	0.022749
ENSG00000285338	AC091564.7	11	-	6610883	6616594	novel transcript	processed_transcript	0.484277	0.645121	7.4438	0.48802	0.229157	0.346879	7.86358	0.000439267	0.022749
ENSG00000231752	EMBP1	1	+	121519112	121575702	embigin pseudogene 1 [Source:HGNC Symbol;Acc:HGNC:38661]	transcribed_unprocessed_pseudogene	0.430165	0.462256	0.486725	0.991853	0.584185	0.606923	0.636769	0.000442731	0.022908
ENSG00000001626	CFTR	7	+	117465784	117715971	cystic fibrosis transmembrane conductance regulator [Source:HGNC Symbol;Acc:HGNC:1884]	protein_coding	0.020785	0.013839	0.005443	0.072002	0.129874	0.034036	0.263497	0.000443419	0.0229234
ENSG00000114770	ABCC5	3	-	183919934	184018015	ATP binding cassette subfamily C member 5 [Source:HGNC Symbol;Acc:HGNC:56]	protein_coding	16.9366	16.2771	16.8704	22.6209	24.0507	24.1008	0.707802	0.000446689	0.0230721
ENSG00000175048	ZDHHC14	6	+	157381133	157678146	zinc finger DHHC-type containing 14 [Source:HGNC Symbol;Acc:HGNC:20341]	protein_coding	9.40697	11.7431	10.0996	5.11813	3.72451	6.57836	2.02444	0.000450261	0.0232362
ENSG00000173039	RELA	11	-	65653596	65663094	RELA proto-oncogene, NF-kB subunit [Source:HGNC Symbol;Acc:HGNC:9955]	protein_coding	41.336	39.3978	35.0791	20.1148	24.1306	35.0268	1.46078	0.000452285	0.0233201
ENSG00000185112	FAM43A	3	+	194686544	194689037	family with sequence similarity 43 member A [Source:HGNC Symbol;Acc:HGNC:26888]	protein_coding	6.91005	7.67279	5.98874	4.35065	4.24466	4.34283	1.58863	0.000453072	0.0233402
ENSG00000142611	PRDM16	1	+	3069168	3438621	PR/SET domain 16 [Source:HGNC Symbol;Acc:HGNC:14000]	protein_coding	0.918013	0.805173	0.855877	0.59524	0.538233	0.578238	1.49799	0.000454792	0.0234082
ENSG00000237515	SHISA9	16	+	12901620	13240413	shisa family member 9 [Source:HGNC Symbol;Acc:HGNC:37231]	protein_coding	0.393975	0.522318	0.437146	0.608455	0.645563	0.617346	0.727603	0.000457546	0.0235293
ENSG00000136167	LCP1	13	-	46125920	46211871	lymphocyte cytosolic protein 1 [Source:HGNC Symbol;Acc:HGNC:6528]	protein_coding	2.80504	2.08307	2.14085	3.71491	4.01338	3.64738	0.618899	0.000458654	0.0235657
ENSG00000273340	MICE	6	-	29741731	29748969	MHC class I polypeptide-related sequence E (pseudogene) [Source:HGNC Symbol;Acc:HGNC:7094]	transcribed_unprocessed_pseudogene	0.284171	0.278148	0.287351	0.679772	1.17685	0.534853	0.363279	0.000461462	0.0236892
ENSG00000263002	ZNF234	19	+	44141557	44160309	zinc finger protein 234 [Source:HGNC Symbol;Acc:HGNC:13027]	protein_coding	0.124059	0.149589	0.221018	0.355667	0.572926	0.257578	0.431408	0.000466189	0.0239109
ENSG00000056277	ZNF280C	X	-	130202711	130268899	zinc finger protein 280C [Source:HGNC Symbol;Acc:HGNC:25955]	protein_coding	0.965086	0.751205	0.812313	1.45816	1.69018	1.95445	0.498482	0.000470197	0.0240955
ENSG00000119138	KLF9	9	-	70384597	70414624	Kruppel like factor 9 [Source:HGNC Symbol;Acc:HGNC:1123]	protein_coding	1.11212	0.836914	1.02249	0.463645	0.603806	0.585033	1.78398	0.000473205	0.0241442
ENSG00000140807	NKD1	16	+	50548330	50649249	naked cuticle homolog 1 [Source:HGNC Symbol;Acc:HGNC:17045]	protein_coding	0.044902	0.028923	0.033079	0.033676	0.008662	0.016825	1.53544	0.000472873	0.0241442
ENSG00000164485	IL22RA2	6	-	137143820	137173648	interleukin 22 receptor subunit alpha 2 [Source:HGNC Symbol;Acc:HGNC:14901]	protein_coding	2.57661	2.6267	2.92073	1.54605	1.61118	1.75073	1.6513	0.000471757	0.0241442
ENSG00000177119	ANO6	12	+	45215987	45440404	anoctamin 6 [Source:HGNC Symbol;Acc:HGNC:25240]	protein_coding	37.9094	31.7481	37.3593	56.0458	53.61	52.7208	0.659128	0.000472743	0.0241442
ENSG00000255345	AP002957.1	11	+	79092848	79098003	novel transcript	lincRNA	0.143478	0.171988	0.301745	0	0.052115	0.027929	5.88138	0.000472391	0.0241442
ENSG00000188211	NCR3LG1	11	+	17351726	17377341	natural killer cell cytotoxicity receptor 3 ligand 1 [Source:HGNC Symbol;Acc:HGNC:42400]	protein_coding	1.37625	1.12817	1.27746	2.32341	2.18769	2.02691	0.580371	0.000473726	0.0241497
ENSG00000173546	CSPG4	15	-	75674322	75712848	chondroitin sulfate proteoglycan 4 [Source:HGNC Symbol;Acc:HGNC:2466]	protein_coding	0.420785	0.437915	0.480436	0.805095	0.74515	0.863901	0.560169	0.000476883	0.0242896
ENSG00000185278	ZBTB37	1	+	173868082	173903549	zinc finger and BTB domain containing 37 [Source:HGNC Symbol;Acc:HGNC:28365]	protein_coding	0.306197	0.287339	0.33278	0.473302	0.605172	0.544567	0.578519	0.000483118	0.0245858
ENSG00000104953	TLE6	19	+	2977446	2995184	transducin like enhancer of split 6 [Source:HGNC Symbol;Acc:HGNC:30788]	protein_coding	1.54801	1.87594	1.18968	0.695507	0.884727	1.31295	1.58855	0.000483806	0.0245995
ENSG00000001631	KRIT1	7	-	92198969	92246166	KRIT1, ankyrin repeat containing [Source:HGNC Symbol;Acc:HGNC:1573]	protein_coding	4.23391	6.40296	4.54835	6.83169	6.71889	7.11404	0.735226	0.000484401	0.0246084
ENSG00000011028	MRC2	17	+	62627401	62693597	mannose receptor C type 2 [Source:HGNC Symbol;Acc:HGNC:16875]	protein_coding	10.3957	8.63012	9.62771	7.14481	6.7114	6.70994	1.39266	0.000485675	0.0246518
ENSG00000188707	ZBED6CL	7	+	150329789	150332721	ZBED6 C-terminal like [Source:HGNC Symbol;Acc:HGNC:21720]	protein_coding	47.0462	45.3492	46.341	33.44	33.1577	32.3935	1.40138	0.000487937	0.0247452
ENSG00000146414	SHPRH	6	-	145864245	145964423	SNF2 histone linker PHD RING helicase [Source:HGNC Symbol;Acc:HGNC:19336]	protein_coding	1.12541	1.01507	1.25432	2.0774	2.29088	1.9013	0.543655	0.000490241	0.0248406
ENSG00000146858	ZC3HAV1L	7	-	139025706	139036029	zinc finger CCCH-type containing, antiviral 1 like [Source:HGNC Symbol;Acc:HGNC:22423]	protein_coding	2.88043	2.26315	2.92467	4.53963	5.10238	5.02219	0.551119	0.000493014	0.0249595
ENSG00000120675	DNAJC15	13	+	43023203	43114224	DnaJ heat shock protein family (Hsp40) member C15 [Source:HGNC Symbol;Acc:HGNC:20325]	protein_coding	0.200126	0.241849	0.169438	0.409625	0.399009	0.400361	0.517688	0.00049444	0.0249737
ENSG00000154928	EPHB1	3	+	134597801	135260467	EPH receptor B1 [Source:HGNC Symbol;Acc:HGNC:3392]	protein_coding	0.006889	0.007151	0	0.080114	0.015814	0.159577	0.154253	0.000494813	0.0249737
ENSG00000198223	CSF2RA	X	+	1268800	1310381	colony stimulating factor 2 receptor alpha subunit [Source:HGNC Symbol;Acc:HGNC:2435]	protein_coding	0.631902	0.282354	0.415428	0.244693	0.217906	0.231432	1.87794	0.000494996	0.0249737
ENSG00000235897	TM4SF19-AS1	3	+	196318330	196325570	TM4SF19 antisense RNA 1 [Source:HGNC Symbol;Acc:HGNC:41085]	antisense	0.90591	0.469521	0.680465	1.24662	1.44689	1.48757	0.495335	0.000493892	0.0249737
ENSG00000227036	LINC00511	17	-	72290091	72640472	long intergenic non-protein coding RNA 511 [Source:HGNC Symbol;Acc:HGNC:43564]	processed_transcript	18.5343	25.6896	22.3641	14.7755	14.4293	15.6777	1.48328	0.000495859	0.0249957
ENSG00000093134	VNN3	6	-	132722787	132734765	vanin 3 [Source:HGNC Symbol;Acc:HGNC:16431]	protein_coding	0.365935	0.424118	0.27452	0.018851	0.016895	0.158011	4.89179	0.000497066	0.0250136
ENSG00000132744	ACY3	11	-	67642555	67650659	aminoacylase 3 [Source:HGNC Symbol;Acc:HGNC:24104]	protein_coding	1.50221	1.17705	1.40674	0.802033	0.659449	0.68747	1.88898	0.000497009	0.0250136
ENSG00000159086	PAXBP1	21	-	32733899	32771858	PAX3 and PAX7 binding protein 1 [Source:HGNC Symbol;Acc:HGNC:13579]	protein_coding	11.4901	11.0818	11.7686	18.3045	18.5993	20.7324	0.596025	0.000500353	0.0251574
ENSG00000263244	AC087190.3	16	+	9104848	9113181	novel transcript, 3' overlapping chromosome 16 open reading frame 72	3prime_overlapping_ncRNA	0.058639	2.17687	0.042358	0.056846	0.030304	0.067648	12.4886	0.00050229	0.0252332
ENSG00000115020	PIKFYVE	2	+	208266267	208358751	phosphoinositide kinase, FYVE-type zinc finger containing [Source:HGNC Symbol;Acc:HGNC:23785]	protein_coding	4.65699	3.38314	3.98677	6.09042	6.9396	6.04117	0.631212	0.000505062	0.025345
ENSG00000145833	DDX46	5	+	134758771	134855133	DEAD-box helicase 46 [Source:HGNC Symbol;Acc:HGNC:18681]	protein_coding	16.9142	15.8864	19.3008	24.6858	28.0225	26.4502	0.65832	0.00050538	0.025345
ENSG00000177425	PAWR	12	-	79574979	79691097	pro-apoptotic WT1 regulator [Source:HGNC Symbol;Acc:HGNC:8614]	protein_coding	10.2327	7.26909	8.95626	14.8191	15.1945	14.6774	0.592296	0.000506813	0.0253952
ENSG00000257046	AC011604.2	12	+	20815674	21090245	novel protein	protein_coding	0.059383	4.68316	0	0.006539	0.013185	0.044281	50.769	0.000509911	0.0255286
ENSG00000174640	SLCO2A1	3	-	133928145	134052184	solute carrier organic anion transporter family member 2A1 [Source:HGNC Symbol;Acc:HGNC:10955]	protein_coding	2.76875	2.5187	2.42079	3.69602	3.72299	4.17288	0.665833	0.0005106	0.0255413
ENSG00000112182	BACH2	6	-	89926529	90296908	BTB domain and CNC homolog 2 [Source:HGNC Symbol;Acc:HGNC:14078]	protein_coding	0	0.007332	0.060968	0.053343	0.191712	0.040344	0.311669	0.000513037	0.0256303
ENSG00000132437	DDC	7	-	50458436	50565457	dopa decarboxylase [Source:HGNC Symbol;Acc:HGNC:2719]	protein_coding	0.132409	0.184806	0.120838	0.016265	0.049155	0.045296	3.32622	0.000513253	0.0256303
ENSG00000163762	TM4SF18	3	-	149318498	149334414	transmembrane 4 L six family member 18 [Source:HGNC Symbol;Acc:HGNC:25181]	protein_coding	5.21311	4.86714	5.60487	8.70221	9.20186	7.9128	0.608009	0.000519555	0.025923
ENSG00000100941	PNN	14	+	39175183	39183218	pinin, desmosome associated protein [Source:HGNC Symbol;Acc:HGNC:9162]	protein_coding	16.1494	17.1024	18.2439	24.1515	26.9825	27.7071	0.65329	0.000522024	0.026024
ENSG00000147324	MFHAS1	8	-	8783354	8893645	malignant fibrous histiocytoma amplified sequence 1 [Source:HGNC Symbol;Acc:HGNC:16982]	protein_coding	12.0779	10.9905	11.629	8.11612	7.68823	9.05339	1.39536	0.000525115	0.0261337
ENSG00000158966	CACHD1	1	+	64470792	64693058	cache domain containing 1 [Source:HGNC Symbol;Acc:HGNC:29314]	protein_coding	1.07506	0.951515	1.05502	1.79297	1.69551	1.87954	0.576433	0.000525008	0.0261337
ENSG00000167850	CD300C	17	-	74541108	74546143	CD300c molecule [Source:HGNC Symbol;Acc:HGNC:19320]	protein_coding	2.6545	2.71713	2.33039	1.35078	1.70095	1.162	1.82199	0.000525621	0.0261367
ENSG00000117394	SLC2A1	1	-	42925375	42959176	solute carrier family 2 member 1 [Source:HGNC Symbol;Acc:HGNC:11005]	protein_coding	21.013	19.566	20.7459	30.6236	30.2926	28.9165	0.682763	0.000527367	0.0262014
ENSG00000272556	GTF2IP13	7	+	45769105	45815263	general transcription factor IIi pseudogene 13 [Source:HGNC Symbol;Acc:HGNC:51725]	transcribed_unprocessed_pseudogene	0.541393	0.547386	0.580575	0.936402	0.98006	0.952594	0.586175	0.000528379	0.0262294
ENSG00000285304	Z83844.3	22	+	37639693	37666932	novel protein	protein_coding	0.103634	0.066794	0.149908	0	0.028305	0.018496	4.56161	0.000531038	0.0263391
ENSG00000134909	ARHGAP32	11	-	128965060	129279324	Rho GTPase activating protein 32 [Source:HGNC Symbol;Acc:HGNC:17399]	protein_coding	4.40881	3.84251	4.40514	6.59923	6.81885	7.38406	0.608985	0.00053247	0.0263878
ENSG00000065320	NTN1	17	+	9021542	9244000	netrin 1 [Source:HGNC Symbol;Acc:HGNC:8029]	protein_coding	0.663664	0.591546	0.712133	1.14527	1.0672	1.23126	0.574985	0.000533498	0.0263987
ENSG00000113100	CDH9	5	-	26880600	27121150	cadherin 9 [Source:HGNC Symbol;Acc:HGNC:1768]	protein_coding	0.023345	0.021629	0.075696	0.134232	0.2523	0.153191	0.264462	0.00053359	0.0263987
ENSG00000255422	AP002954.1	11	+	118700427	118750263	uncharacterized LOC105369519 [Source:NCBI gene;Acc:105369519]	antisense	0.026733	0.119068	0.043429	0	0	0	7.30767	0.000534567	0.0264248
ENSG00000272758	AC083798.2	3	+	122416207	122443180	uncharacterized LOC102723582 [Source:NCBI gene;Acc:102723582]	antisense	0.859402	0.533821	0.568687	1.16376	1.60846	1.15135	0.503826	0.000535956	0.0264712
ENSG00000160752	FDPS	1	+	155308748	155320666	farnesyl diphosphate synthase [Source:HGNC Symbol;Acc:HGNC:3631]	protein_coding	42.3435	47.7506	39.6804	64.5712	62.8763	66.2366	0.670083	0.000538349	0.026567
ENSG00000250986	LINC02600	4	-	3758748	3763390	long intergenic non-protein coding RNA 2600 [Source:HGNC Symbol;Acc:HGNC:53177]	lincRNA	0.104199	0.143684	0.128335	0.330243	0.358962	0.208667	0.437795	0.000539872	0.0266198
ENSG00000104327	CALB1	8	-	90058608	90095475	calbindin 1 [Source:HGNC Symbol;Acc:HGNC:1434]	protein_coding	31.5323	29.7628	33.9018	43.3505	50.4635	46.6391	0.677853	0.000543413	0.0267719
ENSG00000110944	IL23A	12	+	56334174	56340410	interleukin 23 subunit alpha [Source:HGNC Symbol;Acc:HGNC:15488]	protein_coding	1.53356	2.8324	2.54562	0.921326	0.969877	1.40355	2.08785	0.000544788	0.0268065
ENSG00000119285	HEATR1	1	-	236549005	236604504	HEAT repeat containing 1 [Source:HGNC Symbol;Acc:HGNC:25517]	protein_coding	6.23576	5.85667	6.79682	10.1445	9.92552	10.2017	0.624362	0.000545486	0.0268065
ENSG00000136011	STAB2	12	+	103587273	103766727	stabilin 2 [Source:HGNC Symbol;Acc:HGNC:18629]	protein_coding	0	0	0	0.027969	0.007212	0.003899	0.434279	0.000545438	0.0268065
ENSG00000254607	AP001783.1	11	+	126652852	126682104	uncharacterized LOC101929427 [Source:NCBI gene;Acc:101929427]	antisense	1.25321	1.88476	2.17749	0.691146	0.748751	0.765756	2.39101	0.00054715	0.0268658
ENSG00000269609	RPARP-AS1	10	+	102449817	102461106	RPARP antisense RNA 1 [Source:HGNC Symbol;Acc:HGNC:45238]	processed_transcript	2.39539	2.6353	3.58059	4.16673	4.77893	5.72439	0.58784	0.000547851	0.0268777
ENSG00000088298	EDEM2	20	-	35115357	35147364	ER degradation enhancing alpha-mannosidase like protein 2 [Source:HGNC Symbol;Acc:HGNC:15877]	protein_coding	25.1809	25.2611	23.7906	16.4366	17.2493	17.0586	1.4626	0.000552866	0.0270558
ENSG00000185946	RNPC3	1	+	103525691	103555239	RNA binding region (RNP1, RRM) containing 3 [Source:HGNC Symbol;Acc:HGNC:18666]	protein_coding	1.98736	1.96684	1.67079	3.6322	2.68699	2.63625	0.62935	0.00055253	0.0270558
ENSG00000266733	TBC1D29	17	+	30553502	30563493	TBC1 domain family member 29 [Source:HGNC Symbol;Acc:HGNC:24509]	protein_coding	0.070743	0.04999	0.053971	0.135081	0.172165	0.19843	0.382141	0.000552561	0.0270558
ENSG00000266997	AC090227.1	18	-	49795793	49837623	novel transcript	protein_coding	0.237859	0.19612	0	0	0	0	15.466	0.000555167	0.0271458
ENSG00000280623	PCAT14	22	+	23536881	23547797	prostate cancer associated transcript 14 [Source:HGNC Symbol;Acc:HGNC:48977]	lincRNA	0	0.006962	0.006468	0.067755	0.076016	0.027473	0.215808	0.000556321	0.0271796
ENSG00000213937	CLDN9	16	+	3012456	3014505	claudin 9 [Source:HGNC Symbol;Acc:HGNC:2051]	protein_coding	0.225766	0.22094	0.27285	0.51663	0.552913	0.483774	0.473409	0.000562184	0.0274432
ENSG00000284981	AC093668.3	7	-	102538417	102543849	uroplakin 3B like 2 [Source:NCBI gene;Acc:107983993]	protein_coding	0.042435	0.049821	0.063036	1.06854	0.365754	0.059963	0.121562	0.000568533	0.02773
ENSG00000247735	AC120114.1	16	+	29926836	29928933	uncharacterized LOC107984836 [Source:NCBI gene;Acc:107984836]	antisense	0.560406	0.610997	0.620958	1.14977	1.36082	1.05028	0.507498	0.000570078	0.0277823
ENSG00000153933	DGKE	17	+	56834099	56869567	diacylglycerol kinase epsilon [Source:HGNC Symbol;Acc:HGNC:2852]	protein_coding	2.59508	2.71825	3.66322	5.7688	5.12336	4.69601	0.576671	0.000575084	0.028003
ENSG00000136378	ADAMTS7	15	-	78759203	78811431	ADAM metallopeptidase with thrombospondin type 1 motif 7 [Source:HGNC Symbol;Acc:HGNC:223]	protein_coding	0.331043	0.450075	0.361568	0.707223	0.565426	0.776136	0.564121	0.000576872	0.0280668
ENSG00000129474	AJUBA	14	-	22971174	22982642	ajuba LIM protein [Source:HGNC Symbol;Acc:HGNC:20250]	protein_coding	24.1911	56.7232	55.7328	25.9566	22.9828	22.8156	1.90398	0.000584171	0.0283983
ENSG00000131503	ANKHD1	5	+	140401814	140539856	ankyrin repeat and KH domain containing 1 [Source:HGNC Symbol;Acc:HGNC:24714]	protein_coding	8.63624	11.9184	9.24058	15.3271	17.9343	18.8296	0.57223	0.000587156	0.0285198
ENSG00000015520	NPC1L1	7	-	44512535	44541315	NPC1 like intracellular cholesterol transporter 1 [Source:HGNC Symbol;Acc:HGNC:7898]	protein_coding	0.268261	0.145744	0.195451	0.073819	0.092963	0.098178	2.16794	0.000591116	0.0286877
ENSG00000261270	AC012181.2	16	+	56940278	56941342	novel transcript, sense intronic to HERPUD1	sense_intronic	0.269454	0.149927	0.087754	1.73381	0.470205	0.537415	0.193811	0.00059159	0.0286877
ENSG00000158578	ALAS2	X	-	55009055	55031064	5'-aminolevulinate synthase 2 [Source:HGNC Symbol;Acc:HGNC:397]	protein_coding	0.031756	0.016482	0.01652	0	0	0	3.1586	0.000595248	0.0288174
ENSG00000124743	KLHL31	6	-	53647901	53665708	kelch like family member 31 [Source:HGNC Symbol;Acc:HGNC:21353]	protein_coding	0.126392	0.084897	0.108008	0.237175	0.193922	0.234384	0.502238	0.000598879	0.0289693
ENSG00000062282	DGAT2	11	+	75759512	75801535	diacylglycerol O-acyltransferase 2 [Source:HGNC Symbol;Acc:HGNC:16940]	protein_coding	7.86117	9.75908	8.95642	5.00997	4.71722	4.78619	1.82947	0.000601514	0.0290489
ENSG00000196937	FAM3C	7	-	121348851	121396364	family with sequence similarity 3 member C [Source:HGNC Symbol;Acc:HGNC:18664]	protein_coding	38.8996	39.2029	40.0758	59.4893	59.785	57.6397	0.668055	0.000601494	0.0290489
ENSG00000129521	EGLN3	14	-	33924231	34462774	egl-9 family hypoxia inducible factor 3 [Source:HGNC Symbol;Acc:HGNC:14661]	protein_coding	25.0522	26.3623	24.648	13.6368	18.557	18.8679	1.48933	0.000604015	0.0290978
ENSG00000184160	ADRA2C	4	+	3766348	3768526	adrenoceptor alpha 2C [Source:HGNC Symbol;Acc:HGNC:283]	protein_coding	1.83454	1.51032	1.89277	3.32617	3.31762	3.48946	0.518302	0.00060331	0.0290978
ENSG00000267729	AC010761.6	17	+	28727258	28727739	novel transcript, antisense to TLCD1	antisense	0	0	0.067994	0.339337	0.635301	0.304327	0.0748637	0.000603706	0.0290978
ENSG00000114200	BCHE	3	-	165772904	165837472	butyrylcholinesterase [Source:HGNC Symbol;Acc:HGNC:983]	protein_coding	0.038167	0.013221	0.010168	0	0	0	3.05187	0.0006073	0.0292321
ENSG00000227857	AL358075.2	1	+	46134531	46139081	uncharacterized LOC101929626 [Source:NCBI gene;Acc:101929626]	antisense	1.08233	0.839682	0.66381	0.322177	0.263287	0.237278	3.06754	0.000608718	0.0292764
ENSG00000142185	TRPM2	21	+	44350163	44443081	transient receptor potential cation channel subfamily M member 2 [Source:HGNC Symbol;Acc:HGNC:12339]	protein_coding	0.049011	0.031453	0.010748	0	0	0.005172	3.44626	0.000610596	0.0293149
ENSG00000273445	AC133644.2	2	-	87477495	87478034	novel transcript	antisense	0.488337	0.581785	0.357193	0.061066	0.162715	0.164847	3.48117	0.000610117	0.0293149
ENSG00000273474	AL157392.4	10	+	13675646	13675990	novel transcript, antisense to FRMD4A	antisense	0	0	0	0.096223	0.163849	0.202997	0.0608434	0.000611019	0.0293149
ENSG00000091073	DTX2	7	+	76461676	76505995	deltex E3 ubiquitin ligase 2 [Source:HGNC Symbol;Acc:HGNC:15973]	protein_coding	35.6701	30.4879	32.6869	22.3988	23.576	22.516	1.44299	0.000613217	0.0293724
ENSG00000154511	FAM69A	1	-	92832737	92961522	family with sequence similarity 69 member A [Source:HGNC Symbol;Acc:HGNC:32213]	protein_coding	4.44546	3.95904	4.22154	2.95145	2.32569	2.77105	1.56669	0.000612746	0.0293724
ENSG00000131467	PSME3	17	+	42824385	42843758	proteasome activator subunit 3 [Source:HGNC Symbol;Acc:HGNC:9570]	protein_coding	53.6889	57.3666	50.879	32.1025	28.0461	44.6318	1.54531	0.00061422	0.0293964
ENSG00000160691	SHC1	1	-	154962298	154974395	SHC adaptor protein 1 [Source:HGNC Symbol;Acc:HGNC:10840]	protein_coding	60.6287	61.8218	61.1516	43.6112	43.2964	46.6621	1.37449	0.000616142	0.0294404
ENSG00000164171	ITGA2	5	+	52989326	53094779	integrin subunit alpha 2 [Source:HGNC Symbol;Acc:HGNC:6137]	protein_coding	11.4064	9.59994	19.9808	24.3417	25.2622	23.9836	0.557166	0.00061582	0.0294404
ENSG00000233006	MIR3936HG	5	-	132311285	132369916	MIR3936 host gene [Source:HGNC Symbol;Acc:HGNC:40538]	processed_transcript	1.56207	1.54662	1.85384	3.35365	3.20219	3.66424	0.487072	0.000621487	0.0296716
ENSG00000124212	PTGIS	20	-	49503874	49568146	prostaglandin I2 synthase [Source:HGNC Symbol;Acc:HGNC:9603]	protein_coding	0.00575	0.012975	0	0.039113	0.058632	0.032411	0.304235	0.00062365	0.0297265
ENSG00000271141	AC010680.4	2	+	178616581	178617123	novel transcript	lincRNA	0.577314	0.433159	0.361181	1.3128	1.62254	0.883871	0.364141	0.000623525	0.0297265
ENSG00000124762	CDKN1A	6	+	36676460	36687339	cyclin dependent kinase inhibitor 1A [Source:HGNC Symbol;Acc:HGNC:1784]	protein_coding	189.327	189.433	158.26	127.296	128.74	126.973	1.40208	0.00062552	0.0297914
ENSG00000272341	AL137003.2	6	+	16764346	16766883	novel transcript	lincRNA	0.247199	0.307683	0.192723	0.645801	0.558767	0.478017	0.454053	0.000627827	0.029877
ENSG00000175416	CLTB	5	-	176392455	176416569	clathrin light chain B [Source:HGNC Symbol;Acc:HGNC:2091]	protein_coding	67.3184	80.2089	68.7975	50.7977	51.7453	49.6506	1.4213	0.000630087	0.0299603
ENSG00000151136	BTBD11	12	+	107318413	107659642	BTB domain containing 11 [Source:HGNC Symbol;Acc:HGNC:23844]	protein_coding	2.77648	2.35728	2.47953	1.77869	1.60163	1.68749	1.49933	0.000634728	0.0301565
ENSG00000198873	GRK5	10	+	119207589	119459742	G protein-coupled receptor kinase 5 [Source:HGNC Symbol;Acc:HGNC:4544]	protein_coding	4.25239	4.6513	4.39323	2.77697	2.92565	2.77015	1.56736	0.000636034	0.0301941
ENSG00000018408	WWTR1	3	-	149517235	149736714	WW domain containing transcription regulator 1 [Source:HGNC Symbol;Acc:HGNC:24042]	protein_coding	15.1079	14.5263	15.0386	22.8006	21.4907	22.4274	0.669718	0.000640595	0.0303861
ENSG00000107404	DVL1	1	-	1335276	1349350	dishevelled segment polarity protein 1 [Source:HGNC Symbol;Acc:HGNC:3084]	protein_coding	22.8883	13.1249	17.4359	9.22075	13.424	8.53128	1.71374	0.000641692	0.0304135
ENSG00000051341	POLQ	3	-	121431427	121546641	DNA polymerase theta [Source:HGNC Symbol;Acc:HGNC:9186]	protein_coding	1.43081	1.18207	1.473	1.99725	2.39834	2.389	0.603981	0.000643118	0.0304565
ENSG00000188015	S100A3	1	-	153547329	153549372	S100 calcium binding protein A3 [Source:HGNC Symbol;Acc:HGNC:10493]	protein_coding	60.0845	83.0549	69.0104	40.1486	48.8337	52.115	1.50346	0.000646089	0.0305725
ENSG00000183638	RP1L1	8	-	10606349	10712187	RP1 like 1 [Source:HGNC Symbol;Acc:HGNC:15946]	protein_coding	0.931247	1.03263	1.11448	0.546981	0.603151	0.567838	1.77827	0.000649134	0.0306919
ENSG00000184261	KCNK12	2	-	47516581	47570939	potassium two pore domain channel subfamily K member 12 [Source:HGNC Symbol;Acc:HGNC:6274]	protein_coding	0.18545	0.22241	0.138081	0.066177	0.087896	0.096726	2.05108	0.000655088	0.0309484
ENSG00000137942	FNBP1L	1	+	93448131	93554661	formin binding protein 1 like [Source:HGNC Symbol;Acc:HGNC:20851]	protein_coding	4.57535	4.09406	4.79284	7.25838	7.64881	6.97668	0.615695	0.000656005	0.0309668
ENSG00000180229	HERC2P3	15	-	20379495	20506180	hect domain and RLD 2 pseudogene 3 [Source:HGNC Symbol;Acc:HGNC:4871]	transcribed_unprocessed_pseudogene	4.54469	4.56516	3.83082	7.641	6.47985	8.69476	0.567753	0.000661784	0.0312145
ENSG00000052795	FNIP2	4	+	158769138	158908049	folliculin interacting protein 2 [Source:HGNC Symbol;Acc:HGNC:29280]	protein_coding	2.90803	2.20517	2.71077	4.51816	4.13365	4.47984	0.596731	0.000664588	0.0312713
ENSG00000174718	KIAA1551	12	+	31959370	31993107	KIAA1551 [Source:HGNC Symbol;Acc:HGNC:25559]	protein_coding	3.45999	2.54456	4.10011	4.94941	6.87681	5.54667	0.582355	0.00066448	0.0312713
ENSG00000181031	RPH3AL	17	-	212389	386254	rabphilin 3A like (without C2 domains) [Source:HGNC Symbol;Acc:HGNC:10296]	protein_coding	10.0726	12.5381	11.2596	7.20595	6.90545	8.48738	1.49811	0.000664288	0.0312713
ENSG00000162836	ACP6	1	-	147629652	147670496	acid phosphatase 6, lysophosphatidic [Source:HGNC Symbol;Acc:HGNC:29609]	protein_coding	8.46639	8.41149	11.3052	13.2173	18.7839	12.7763	0.629651	0.000667927	0.0313781
ENSG00000284523	AC004834.1	7	-	99252452	99325826	novel transcript	antisense	0.031626	0.045941	0.078858	0.205726	0.162289	0.236505	0.293805	0.000667485	0.0313781
ENSG00000244694	PTCHD4	6	-	47878028	48068689	patched domain containing 4 [Source:HGNC Symbol;Acc:HGNC:21345]	protein_coding	0.109607	0.103601	0.16256	0.044721	0.023648	0.054321	2.65746	0.000670606	0.0314788
ENSG00000169413	RNASE6	14	+	20781051	20782467	ribonuclease A family member k6 [Source:HGNC Symbol;Acc:HGNC:10048]	protein_coding	0.284033	0.15671	0.185372	0.521472	0.610451	0.517042	0.390785	0.000672051	0.0315214
ENSG00000169926	KLF13	15	+	31326855	31435665	Kruppel like factor 13 [Source:HGNC Symbol;Acc:HGNC:13672]	protein_coding	9.38367	8.14193	9.11674	6.22724	6.59607	6.28993	1.3933	0.000673301	0.0315548
ENSG00000277159	AL139384.2	13	-	112602828	112606417	novel transcript	lincRNA	0.062756	0.209238	0.141534	0.456989	0.353619	0.39175	0.359902	0.000674937	0.0316062
ENSG00000205086	C2orf91	2	-	41935368	41956806	chromosome 2 open reading frame 91 [Source:HGNC Symbol;Acc:HGNC:42966]	protein_coding	0.212844	0.028672	0.112523	0.216482	0.679949	0.268461	0.321401	0.00067556	0.0316102
ENSG00000283491	AC017104.5	2	-	231497090	231507256	nucleolin (NCL) pseudogene	unprocessed_pseudogene	0.044893	0.040575	0.053593	0.307376	0.232485	0.219034	0.214301	0.00068094	0.0318365
ENSG00000172482	AGXT	2	+	240868479	240880502	alanine--glyoxylate and serine--pyruvate aminotransferase [Source:HGNC Symbol;Acc:HGNC:341]	protein_coding	0	0	0	0.035541	0.072602	0.026596	0.182106	0.000682369	0.0318779
ENSG00000241735	FABP5P3	7	+	152435695	152443176	fatty acid binding protein 5 pseudogene 3 [Source:HGNC Symbol;Acc:HGNC:22573]	transcribed_processed_pseudogene	0	0.024056	0	0.071207	0.143025	0.094886	0.159402	0.000683107	0.031887
ENSG00000153714	LURAP1L	9	+	12775021	12822131	leucine rich adaptor protein 1 like [Source:HGNC Symbol;Acc:HGNC:31452]	protein_coding	9.62858	10.8008	9.94345	15.4786	16.4079	15.6366	0.639345	0.000683921	0.0318996
ENSG00000259797	AC020978.1	16	+	68316801	68319036	novel transcript, intronic to PRMT7	sense_intronic	0	0	0	0.11531	0.141648	0.086378	0.0803566	0.000684624	0.0319071
ENSG00000285906	AC083855.2	3	-	11193439	11225877		antisense	1.9151	1.81707	2.35574	1.05166	1.21011	1.03342	1.83987	0.000686459	0.0319672
ENSG00000175548	ALG10B	12	+	38316578	38329728	ALG10B, alpha-1,2-glucosyltransferase [Source:HGNC Symbol;Acc:HGNC:31088]	protein_coding	0.480654	0.769411	0.616275	1.18218	0.869074	1.07969	0.599928	0.000689933	0.0321035
ENSG00000169245	CXCL10	4	-	76021117	76023497	C-X-C motif chemokine ligand 10 [Source:HGNC Symbol;Acc:HGNC:10637]	protein_coding	0.485055	0.744714	0.567606	0.162879	0.188476	0.336614	2.5452	0.000691085	0.0321316
ENSG00000110400	NECTIN1	11	-	119623408	119729084	nectin cell adhesion molecule 1 [Source:HGNC Symbol;Acc:HGNC:9706]	protein_coding	5.35783	5.23906	4.85793	8.15231	8.13201	8.21495	0.631279	0.000691843	0.0321414
ENSG00000086598	TMED2	12	+	123584531	123598577	transmembrane p24 trafficking protein 2 [Source:HGNC Symbol;Acc:HGNC:16996]	protein_coding	103.339	106.215	110.03	50.1563	94.2427	53.3909	1.61568	0.00069403	0.0322175
ENSG00000004660	CAMKK1	17	-	3860315	3894891	calcium/calmodulin dependent protein kinase kinase 1 [Source:HGNC Symbol;Acc:HGNC:1469]	protein_coding	3.13268	3.37798	2.95374	1.95184	2.07925	1.95896	1.57713	0.000698497	0.0323054
ENSG00000140274	DUOXA2	15	+	45114321	45118421	dual oxidase maturation factor 2 [Source:HGNC Symbol;Acc:HGNC:32698]	protein_coding	0.104235	0	0.109944	0	0	0	8.1393	0.000698081	0.0323054
ENSG00000162407	PLPP3	1	-	56494747	56645301	phospholipid phosphatase 3 [Source:HGNC Symbol;Acc:HGNC:9229]	protein_coding	8.60917	8.23221	7.89458	5.48423	5.2515	5.71393	1.50282	0.000698676	0.0323054
ENSG00000163704	PRRT3	3	-	9945542	9952394	proline rich transmembrane protein 3 [Source:HGNC Symbol;Acc:HGNC:26591]	protein_coding	1.09855	1.05901	1.00634	0.684392	0.65985	0.604258	1.6143	0.000697145	0.0323054
ENSG00000262943	ALOX12P2	17	+	6853861	6954107	arachidonate 12-lipoxygenase pseudogene 2 [Source:HGNC Symbol;Acc:HGNC:432]	transcribed_unprocessed_pseudogene	3.81684	3.93811	3.67363	5.0341	6.72107	5.83788	0.650204	0.000698559	0.0323054
ENSG00000280832	GSEC	11	-	126340889	126355587	G-quadruplex forming sequence containing lncRNA [Source:HGNC Symbol;Acc:HGNC:48645]	antisense	2.89488	3.31915	3.03558	1.76007	1.66311	1.65265	1.81745	0.000700076	0.0323446
ENSG00000160963	COL26A1	7	+	101362820	101559024	collagen type XXVI alpha 1 chain [Source:HGNC Symbol;Acc:HGNC:18038]	protein_coding	0.195925	0.185188	0.106582	0.336238	0.34843	0.395188	0.466452	0.000701629	0.0323909
ENSG00000114120	SLC25A36	3	+	140941830	140980961	solute carrier family 25 member 36 [Source:HGNC Symbol;Acc:HGNC:25554]	protein_coding	8.26882	7.15294	6.19839	13.7828	13.308	13.6303	0.531278	0.000706678	0.0325983
ENSG00000130024	PHF10	6	-	169703905	169725566	PHD finger protein 10 [Source:HGNC Symbol;Acc:HGNC:18250]	protein_coding	10.0437	10.6299	9.46272	13.0541	12.2306	16.317	0.7246	0.000709326	0.0326948
ENSG00000109452	INPP4B	4	-	142023160	142847432	inositol polyphosphate-4-phosphatase type II B [Source:HGNC Symbol;Acc:HGNC:6075]	protein_coding	3.83696	2.90805	3.90115	5.67135	4.88852	6.29253	0.632384	0.000711311	0.0327605
ENSG00000026297	RNASET2	6	-	166929504	166957191	ribonuclease T2 [Source:HGNC Symbol;Acc:HGNC:21686]	protein_coding	12.6926	21.6543	12.0021	7.76293	7.89499	9.45396	1.84469	0.000713479	0.0328089
ENSG00000204261	PSMB8-AS1	6	+	32844086	32846495	PSMB8 antisense RNA 1 (head to head) [Source:HGNC Symbol;Acc:HGNC:39758]	lincRNA	9.57844	11.2589	11.5777	4.25427	7.02764	7.19301	1.75332	0.000713182	0.0328089
ENSG00000248693	LINC02100	5	-	18704433	18746173	long intergenic non-protein coding RNA 2100 [Source:HGNC Symbol;Acc:HGNC:52955]	lincRNA	0	0	0	0.095981	0.27543	0.336186	0.0406726	0.000715254	0.0328647
ENSG00000087074	PPP1R15A	19	+	48872392	48876057	protein phosphatase 1 regulatory subunit 15A [Source:HGNC Symbol;Acc:HGNC:14375]	protein_coding	67.595	74.5146	76.1534	48.5457	55.1712	53.68	1.38663	0.000719916	0.0330318
ENSG00000189350	TOGARAM2	2	+	28956611	29061373	TOG array regulator of axonemal microtubules 2 [Source:HGNC Symbol;Acc:HGNC:33715]	protein_coding	0.093615	0.192519	0.109874	0.391356	0.302513	0.250216	0.437342	0.000720016	0.0330318
ENSG00000205810	KLRC3	12	-	10412312	10420595	killer cell lectin like receptor C3 [Source:HGNC Symbol;Acc:HGNC:6376]	protein_coding	5.07163	5.36978	5.03907	3.21142	3.46527	2.7296	1.64371	0.000722609	0.0331249
ENSG00000162878	PKDCC	2	+	42048020	42058528	protein kinase domain containing, cytoplasmic [Source:HGNC Symbol;Acc:HGNC:25123]	protein_coding	11.5621	11.5245	10.7486	16.216	18.7985	18.6064	0.631214	0.000728507	0.0333431
ENSG00000169031	COL4A3	2	+	227164565	227314792	collagen type IV alpha 3 chain [Source:HGNC Symbol;Acc:HGNC:2204]	protein_coding	1.4227	1.75399	1.82582	2.75428	2.62717	2.62354	0.626324	0.000728362	0.0333431
ENSG00000180773	SLC36A4	11	-	93144171	93197964	solute carrier family 36 member 4 [Source:HGNC Symbol;Acc:HGNC:19660]	protein_coding	5.25152	2.97092	2.94422	5.27885	5.91608	4.55174	0.709697	0.000732029	0.0334782
ENSG00000021488	SLC7A9	19	-	32830509	32869766	solute carrier family 7 member 9 [Source:HGNC Symbol;Acc:HGNC:11067]	protein_coding	0.073638	0.085935	0.040001	0.006697	0.013193	0	4.6016	0.000735611	0.0336158
ENSG00000169129	AFAP1L2	10	-	114294824	114404756	actin filament associated protein 1 like 2 [Source:HGNC Symbol;Acc:HGNC:25901]	protein_coding	5.23105	5.23434	5.19132	3.28557	3.8074	3.49109	1.47792	0.00073802	0.0336997
ENSG00000114698	PLSCR4	3	-	146192339	146251179	phospholipid scramblase 4 [Source:HGNC Symbol;Acc:HGNC:16497]	protein_coding	7.67824	6.60914	9.5631	13.1502	15.9343	15.219	0.538655	0.000740021	0.0337289
ENSG00000270008	AL137247.1	13	-	32425358	32432954	novel transcript	processed_transcript	0	0	0	0.175906	0.365717	0	0.0524821	0.000740385	0.0337289
ENSG00000128284	APOL3	22	-	36140330	36166177	apolipoprotein L3 [Source:HGNC Symbol;Acc:HGNC:14868]	protein_coding	18.4277	18.8824	15.8475	12.7805	10.9586	13.3861	1.4315	0.00074522	0.0339077
ENSG00000164038	SLC9B2	4	-	103019868	103085829	solute carrier family 9 member B2 [Source:HGNC Symbol;Acc:HGNC:25143]	protein_coding	7.80427	6.96066	8.44599	5.06826	5.21573	4.89993	1.52761	0.00074586	0.0339077
ENSG00000277879	AL391988.1	10	-	117267116	117268668	novel transcript, antisense to SLC18A2	antisense	3.00061	3.20531	3.06758	1.84204	1.97213	1.79258	1.65051	0.000746043	0.0339077
ENSG00000182247	UBE2E2	3	+	23203020	23591793	ubiquitin conjugating enzyme E2 E2 [Source:HGNC Symbol;Acc:HGNC:12478]	protein_coding	4.02911	3.77654	3.59225	2.36027	2.77251	2.12876	1.56728	0.000749008	0.0340161
ENSG00000255639	AC005833.1	12	+	4649101	4774184	novel protein	protein_coding	0.124272	0.072408	0.092442	0.228127	0.210479	0.26912	0.432575	0.00075283	0.0341632
ENSG00000011295	TTC19	17	+	15999380	16045015	tetratricopeptide repeat domain 19 [Source:HGNC Symbol;Acc:HGNC:26006]	protein_coding	10.3227	10.9222	11.1388	7.7405	8.21861	8.11365	1.34481	0.000754466	0.0341987
ENSG00000136155	SCEL	13	+	77535674	77645263	sciellin [Source:HGNC Symbol;Acc:HGNC:10573]	protein_coding	1.23139	1.03466	1.35035	2.13853	2.17524	2.2854	0.550054	0.000755868	0.0341987
ENSG00000166224	SGPL1	10	+	70815961	70881173	sphingosine-1-phosphate lyase 1 [Source:HGNC Symbol;Acc:HGNC:10817]	protein_coding	20.3526	17.9454	20.4132	14.7171	13.8697	13.8395	1.38357	0.000755943	0.0341987
ENSG00000153446	C16orf89	16	-	5044122	5066110	chromosome 16 open reading frame 89 [Source:HGNC Symbol;Acc:HGNC:28687]	protein_coding	0.446477	0.692697	0.368351	0.775958	1.04344	1.02849	0.534255	0.000756588	0.0342015
ENSG00000112159	MDN1	6	-	89642499	89819723	midasin AAA ATPase 1 [Source:HGNC Symbol;Acc:HGNC:18302]	protein_coding	1.83005	2.20248	2.00536	2.66618	2.79085	2.86491	0.726525	0.000757524	0.0342174
ENSG00000229272	AL157788.1	10	-	119003536	119003884	novel transcript	antisense	0	0	0	0.303691	0.296648	0.073822	0.0426039	0.000760816	0.0343397
ENSG00000197903	HIST1H2BK	6	-	27146418	27146798	histone cluster 1 H2B family member k [Source:HGNC Symbol;Acc:HGNC:13954]	protein_coding	166.68	165.505	153.25	245.543	241.777	244.538	0.663305	0.000766366	0.0345636
ENSG00000165140	FBP1	9	-	94603133	94640249	fructose-bisphosphatase 1 [Source:HGNC Symbol;Acc:HGNC:3606]	protein_coding	2.60048	2.69962	2.05267	1.44099	1.33458	1.43759	1.73992	0.000770752	0.0347347
ENSG00000073754	CD5L	1	-	157830914	157898256	CD5 molecule like [Source:HGNC Symbol;Acc:HGNC:1690]	protein_coding	0.350201	0.346908	0.269545	0.140918	0.11524	0.029174	3.16065	0.000776483	0.0349661
ENSG00000257108	NHLRC4	16	+	566996	569495	NHL repeat containing 4 [Source:HGNC Symbol;Acc:HGNC:26700]	protein_coding	0.131022	0.07894	0.141538	0.028582	0.038414	0.030533	2.99148	0.000779788	0.0350881
ENSG00000128512	DOCK4	7	-	111726110	112206411	dedicator of cytokinesis 4 [Source:HGNC Symbol;Acc:HGNC:19192]	protein_coding	14.5876	11.3723	13.2807	9.27994	8.9095	9.22356	1.43099	0.000782809	0.035197
ENSG00000203857	HSD3B1	1	+	119507198	119515054	hydroxy-delta-5-steroid dehydrogenase, 3 beta- and steroid delta-isomerase 1 [Source:HGNC Symbol;Acc:HGNC:5217]	protein_coding	2.59421	2.32979	2.36169	1.43485	1.00188	1.66909	1.76886	0.00078859	0.0354298
ENSG00000106537	TSPAN13	7	+	16753535	16784536	tetraspanin 13 [Source:HGNC Symbol;Acc:HGNC:21643]	protein_coding	78.851	71.836	68.5743	56.5844	50.9597	49.1532	1.39919	0.000791094	0.0355151
ENSG00000185127	C6orf120	6	+	169702190	169704856	chromosome 6 open reading frame 120 [Source:HGNC Symbol;Acc:HGNC:21247]	protein_coding	9.73578	9.03035	9.15634	15.1433	14.3413	14.8542	0.630003	0.00079248	0.0355501
ENSG00000245498	AP000866.1	11	+	124800450	124834487	uncharacterized LOC100507283 [Source:NCBI gene;Acc:100507283]	antisense	0.281237	0.290905	0.245206	0.50377	0.515285	0.716449	0.479947	0.000798108	0.0357752
ENSG00000126262	FFAR2	19	+	35443907	35451767	free fatty acid receptor 2 [Source:HGNC Symbol;Acc:HGNC:4501]	protein_coding	0.09384	0.064289	0.032654	0	0	0.015687	4.83251	0.000799469	0.0358089
ENSG00000214814	FER1L6	8	+	123851987	124120061	fer-1 like family member 6 [Source:HGNC Symbol;Acc:HGNC:28065]	protein_coding	0.114304	0.093778	0.119758	0.013697	0.033324	0.055971	2.69069	0.000800679	0.0358357
ENSG00000187017	ESPN	1	+	6424776	6461367	espin [Source:HGNC Symbol;Acc:HGNC:13281]	protein_coding	7.26967	5.26436	8.29107	5.19579	4.82358	5.26884	1.36146	0.000801331	0.0358359
ENSG00000259977	AL121578.3	X	+	37906147	37949405	novel transcript	lincRNA	0	0	0.031129	0.133794	0.140516	0.113292	0.146381	0.000801905	0.0358359
ENSG00000185630	PBX1	1	+	164555584	164899296	PBX homeobox 1 [Source:HGNC Symbol;Acc:HGNC:8632]	protein_coding	12.9927	10.2318	11.2483	14.1076	30.2853	29.2437	0.468364	0.000806792	0.0360269
ENSG00000197122	SRC	20	+	37344685	37406050	SRC proto-oncogene, non-receptor tyrosine kinase [Source:HGNC Symbol;Acc:HGNC:11283]	protein_coding	1.59572	1.92604	1.7172	1.27754	1.3041	0.840211	1.52642	0.000816395	0.036428
ENSG00000172954	LCLAT1	2	+	30447226	30644225	lysocardiolipin acyltransferase 1 [Source:HGNC Symbol;Acc:HGNC:26756]	protein_coding	5.36986	3.34836	3.9551	6.52305	6.62146	6.29355	0.652521	0.000818214	0.0364814
ENSG00000188981	MSANTD1	4	+	3244369	3271738	Myb/SANT DNA binding domain containing 1 [Source:HGNC Symbol;Acc:HGNC:33741]	protein_coding	0.022029	0.018016	0.012101	0.078699	0.135546	0.060018	0.269984	0.000821739	0.0366107
ENSG00000171119	NRTN	19	+	5823802	5828324	neurturin [Source:HGNC Symbol;Acc:HGNC:8007]	protein_coding	0	0	0	0.052185	0.053655	0.028916	0.182087	0.0008269	0.0368127
ENSG00000110092	CCND1	11	+	69641087	69654474	cyclin D1 [Source:HGNC Symbol;Acc:HGNC:1582]	protein_coding	207.926	194.785	204.372	155.866	150.736	147.7	1.33628	0.000831584	0.0369932
ENSG00000019186	CYP24A1	20	-	54153449	54173973	cytochrome P450 family 24 subfamily A member 1 [Source:HGNC Symbol;Acc:HGNC:2602]	protein_coding	6.69937	7.53239	7.37818	5.25951	4.95428	4.82741	1.43585	0.000832531	0.0370072
ENSG00000152611	CAPSL	5	-	35904295	35938779	calcyphosine like [Source:HGNC Symbol;Acc:HGNC:28375]	protein_coding	0.063579	0	0.033353	0.155845	0.221753	0.3091	0.177107	0.000833945	0.037042
ENSG00000142409	ZNF787	19	-	56087366	56121280	zinc finger protein 787 [Source:HGNC Symbol;Acc:HGNC:26998]	protein_coding	40.4528	45.6037	39.7323	28.8197	30.9474	29.5807	1.40772	0.00084597	0.0375478
ENSG00000256826	ATP5MFP4	17	+	64491523	64491789	ATP synthase membrane subunit f pseudogene 4 [Source:HGNC Symbol;Acc:HGNC:32451]	processed_pseudogene	0.127776	0.113869	0.284701	0	0	0	18.5449	0.000846888	0.0375601
ENSG00000179023	KLHDC7A	1	+	18480982	18486126	kelch domain containing 7A [Source:HGNC Symbol;Acc:HGNC:26791]	protein_coding	1.868	1.6712	1.87572	3.13413	2.85078	2.98754	0.604826	0.000851494	0.0377358
ENSG00000130396	AFDN	6	+	167826922	167972023	afadin, adherens junction formation factor [Source:HGNC Symbol;Acc:HGNC:7137]	protein_coding	43.218	30.3828	35.4972	51.0504	46.1735	41.2552	0.787876	0.000855353	0.0378783
ENSG00000198353	HOXC4	12	+	54016931	54056030	homeobox C4 [Source:HGNC Symbol;Acc:HGNC:5126]	protein_coding	8.08081	8.35004	9.28388	5.4457	5.57172	5.30912	1.57397	0.000858487	0.0379853
ENSG00000204334	ERICH2	2	+	170783786	170798971	glutamate rich 2 [Source:HGNC Symbol;Acc:HGNC:44395]	protein_coding	0.604963	0.718043	0.772074	0.343385	0.169822	0.287664	2.55765	0.000859065	0.0379853
ENSG00000163293	NIPAL1	4	+	47914142	48040173	NIPA like domain containing 1 [Source:HGNC Symbol;Acc:HGNC:27194]	protein_coding	6.35538	5.85825	5.78016	9.51451	9.76279	9.65518	0.622315	0.000860939	0.0380395
ENSG00000198363	ASPH	8	-	61500556	61714640	aspartate beta-hydroxylase [Source:HGNC Symbol;Acc:HGNC:757]	protein_coding	142.183	150.225	156.855	207.01	228.46	204.217	0.702331	0.000869149	0.0383734
ENSG00000131015	ULBP2	6	+	149942000	149949235	UL16 binding protein 2 [Source:HGNC Symbol;Acc:HGNC:14894]	protein_coding	4.94417	5.44654	5.07797	3.26818	3.37124	2.94145	1.61262	0.000872169	0.0384488
ENSG00000163596	ICA1L	2	-	202773150	202871985	islet cell autoantigen 1 like [Source:HGNC Symbol;Acc:HGNC:14442]	protein_coding	2.09633	1.63216	1.40548	2.70826	3.20966	3.98621	0.519821	0.000871771	0.0384488
ENSG00000255346	NOX5	15	+	68930525	69062743	NADPH oxidase 5 [Source:HGNC Symbol;Acc:HGNC:14874]	protein_coding	0.088912	0.090378	0.039612	0.008949	0	0.007115	5.4034	0.000876415	0.038607
ENSG00000142661	MYOM3	1	-	24056035	24112175	myomesin 3 [Source:HGNC Symbol;Acc:HGNC:26679]	protein_coding	0.188025	0.294213	0.271357	0.0801	0.109048	0.131844	2.23252	0.000885204	0.0389649
ENSG00000186115	CYP4F2	19	-	15878023	15898120	cytochrome P450 family 4 subfamily F member 2 [Source:HGNC Symbol;Acc:HGNC:2645]	protein_coding	0.019344	0	0.041737	0.159634	0.233687	0.137651	0.162363	0.000887893	0.0390247
ENSG00000255185	PDXDC2P	16	-	70010751	70065945	pyridoxal dependent decarboxylase domain containing 2, pseudogene [Source:HGNC Symbol;Acc:HGNC:27559]	transcribed_unprocessed_pseudogene	2.62541	2.7267	0.895692	0.837161	0.803637	1.01345	2.33876	0.000887573	0.0390247
ENSG00000153246	PLA2R1	2	-	159932006	160062610	phospholipase A2 receptor 1 [Source:HGNC Symbol;Acc:HGNC:9042]	protein_coding	0.050682	0.022955	0.047977	0.106767	0.111971	0.130884	0.399381	0.000889084	0.0390478
ENSG00000251432	AC108062.1	4	+	128292751	128519394	uncharacterized LOC100507487 [Source:NCBI gene;Acc:100507487]	lincRNA	0.141194	0.212256	0.156102	0.263774	0.547431	0.480541	0.408212	0.000900269	0.0395095
ENSG00000142156	COL6A1	21	+	45981737	46005050	collagen type VI alpha 1 chain [Source:HGNC Symbol;Acc:HGNC:2211]	protein_coding	44.7191	42.9992	42.9373	66.0211	65.928	64.9614	0.663579	0.000912368	0.0399807
ENSG00000182240	BACE2	21	+	41167801	41282518	beta-secretase 2 [Source:HGNC Symbol;Acc:HGNC:934]	protein_coding	26.1837	24.2888	23.9315	20.1206	16.098	14.7347	1.45997	0.00091169	0.0399807
ENSG00000224934	AL391684.1	10	+	99430919	99461743	novel transcript	bidirectional_promoter_lncRNA	0.128001	0.040153	0.139972	0.229727	0.354432	0.38267	0.339202	0.000915312	0.0400798
ENSG00000151023	ENKUR	10	-	24981979	25062279	enkurin, TRPC channel interacting protein [Source:HGNC Symbol;Acc:HGNC:28388]	protein_coding	0.997434	1.08729	1.062	0.584942	0.725397	0.530563	1.69796	0.000917401	0.0401102
ENSG00000205861	PCOTH	13	+	23888889	23897263	Pro-X-Gly collagen triple helix like repeat containing [Source:HGNC Symbol;Acc:HGNC:39839]	processed_transcript	0.881785	0.84557	0.668999	1.35688	1.62552	1.80343	0.503829	0.000917316	0.0401102
ENSG00000255847	AP003717.1	11	-	73963657	73970287	novel transcript	antisense	0.009231	0.063388	0.050187	0	0	0	5.09353	0.000918058	0.0401102
ENSG00000090539	CHRD	3	+	184380073	184390736	chordin [Source:HGNC Symbol;Acc:HGNC:1949]	protein_coding	0.352265	0.182582	0.678662	0.792698	0.549551	0.738095	0.589245	0.000922007	0.0402527
ENSG00000235750	KIAA0040	1	-	175156987	175192999	KIAA0040 [Source:HGNC Symbol;Acc:HGNC:28950]	protein_coding	5.16906	5.43011	6.90229	3.42757	3.31069	3.66804	1.67985	0.000928493	0.0405058
ENSG00000003402	CFLAR	2	+	201116104	201176687	CASP8 and FADD like apoptosis regulator [Source:HGNC Symbol;Acc:HGNC:1876]	protein_coding	28.4501	33.3532	28.0836	19.6972	29.5211	19.2134	1.31339	0.000931802	0.0406131
ENSG00000105877	DNAH11	7	+	21543215	21901839	dynein axonemal heavy chain 11 [Source:HGNC Symbol;Acc:HGNC:2942]	protein_coding	1.79655	3.09814	1.77982	2.64358	3.05962	2.66944	0.797905	0.000932338	0.0406131
ENSG00000115760	BIRC6	2	+	32357028	32618899	baculoviral IAP repeat containing 6 [Source:HGNC Symbol;Acc:HGNC:13516]	protein_coding	13.729	10.7881	13.7838	18.8065	17.0808	18.7258	0.701477	0.000935691	0.0406987
ENSG00000185479	KRT6B	12	-	52446651	52452126	keratin 6B [Source:HGNC Symbol;Acc:HGNC:6444]	protein_coding	0.290727	0.323216	0.176674	0.50353	0.694722	0.636965	0.439958	0.000935523	0.0406987
ENSG00000204767	INSYN2B	5	-	169864264	169980740	inhibitory synaptic factor family member 2B [Source:HGNC Symbol;Acc:HGNC:37271]	protein_coding	2.89461	2.60316	2.94586	1.58103	1.88049	1.8207	1.59512	0.000937525	0.0407483
ENSG00000267454	ZNF582-AS1	19	+	56393656	56399172	ZNF582 antisense RNA 1 (head to head) [Source:HGNC Symbol;Acc:HGNC:25213]	lincRNA	0.436392	0.418624	0.373596	0.213551	0.215718	0.262805	1.74305	0.000942035	0.040914
ENSG00000229700	AL008627.1	6	-	20042455	20042940	ribosomal protein L29 (RPL29) pseudogene	processed_pseudogene	0	0	0	0.135019	0.151818	0.033102	0.0857292	0.000949613	0.0412127
ENSG00000135472	FAIM2	12	-	49866896	49904217	Fas apoptotic inhibitory molecule 2 [Source:HGNC Symbol;Acc:HGNC:17067]	protein_coding	0.312577	0.334218	0.282864	0.148604	0.19504	0.105636	2.00229	0.00095303	0.0413304
ENSG00000105778	AVL9	7	+	32495426	32588721	AVL9 cell migration associated [Source:HGNC Symbol;Acc:HGNC:28994]	protein_coding	8.73514	5.08623	7.30593	11.6731	11.6777	12.2504	0.593786	0.000957135	0.0414777
ENSG00000176920	FUT2	19	+	48695971	48705950	fucosyltransferase 2 [Source:HGNC Symbol;Acc:HGNC:4013]	protein_coding	1.23088	2.3922	1.7146	1.43478	1.12259	0.732115	1.61702	0.000959957	0.0415387
ENSG00000228594	FNDC10	1	-	1598012	1600096	fibronectin type III domain containing 10 [Source:HGNC Symbol;Acc:HGNC:42951]	protein_coding	0.030873	0.015703	0.016061	0	0	0	3.0879	0.000959346	0.0415387
ENSG00000168067	MAP4K2	11	-	64784914	64803241	mitogen-activated protein kinase kinase kinase kinase 2 [Source:HGNC Symbol;Acc:HGNC:6864]	protein_coding	3.4311	3.28728	3.71925	1.17915	2.09938	2.33616	1.85442	0.000961857	0.0415902
ENSG00000127870	RNF6	13	-	26132115	26222493	ring finger protein 6 [Source:HGNC Symbol;Acc:HGNC:10069]	protein_coding	11.1418	10.4486	12.2936	4.71908	7.33401	9.23401	1.59093	0.000963477	0.0416296
ENSG00000248167	TRIM39-RPP21	6	+	30328907	30346854	TRIM39-RPP21 readthrough [Source:HGNC Symbol;Acc:HGNC:38845]	protein_coding	0	0	0	0	1.22153	0	0.0239707	0.000973991	0.0420529
ENSG00000166780	C16orf45	16	+	15434295	15625028	chromosome 16 open reading frame 45 [Source:HGNC Symbol;Acc:HGNC:19213]	protein_coding	3.27544	2.54624	2.86097	2.01317	1.91139	1.51529	1.59285	0.000983583	0.0423866
ENSG00000184831	APOO	X	-	23833353	23907934	apolipoprotein O [Source:HGNC Symbol;Acc:HGNC:28727]	protein_coding	11.8618	12.5957	11.9499	8.89941	7.6993	7.67224	1.49942	0.000983401	0.0423866
ENSG00000256943	AC148477.3	12	+	132275391	132278329	novel transcript	antisense	0.074551	0.011721	0.01579	0	0	0	4.40207	0.000983887	0.0423866
ENSG00000109458	GAB1	4	+	143336762	143474568	GRB2 associated binding protein 1 [Source:HGNC Symbol;Acc:HGNC:4066]	protein_coding	0.646323	0.782191	0.473356	1.14725	1.37965	1.22028	0.511458	0.000985013	0.0423933
ENSG00000269590	AC010422.5	19	-	12664828	12669397	novel protein	protein_coding	0	0	0	0.332195	0.2858	0	0.0462967	0.000985486	0.0423933
ENSG00000272037	AP002907.1	8	+	102256392	102257821	novel transcript, antisense to UBR5	antisense	0	0	0	0.019346	0.07795	0.0201	0.203533	0.000986706	0.0424146
ENSG00000257242	LINC01619	12	-	91984976	92142914	long intergenic non-protein coding RNA 1619 [Source:HGNC Symbol;Acc:HGNC:27409]	processed_transcript	3.32846	0.455243	0.230413	0.074925	0.118036	0.084949	13.1341	0.000988409	0.0424567
ENSG00000187800	PEAR1	1	+	156893698	156916434	platelet endothelial aggregation receptor 1 [Source:HGNC Symbol;Acc:HGNC:33631]	protein_coding	2.21179	1.96345	2.13722	0.827849	1.34632	1.22225	1.85105	0.000990475	0.0424832
ENSG00000243926	TIPARP-AS1	3	-	156671862	156674378	TIPARP antisense RNA 1 [Source:HGNC Symbol;Acc:HGNC:41028]	bidirectional_promoter_lncRNA	0.557264	0.798251	0.393706	1.28734	1.47089	1.60513	0.40498	0.00099041	0.0424832
ENSG00000171916	LGALS9C	17	+	18476737	18494945	galectin 9C [Source:HGNC Symbol;Acc:HGNC:33874]	protein_coding	0.573507	0.903064	0.833616	0.274289	0.250044	0.263066	2.86297	0.000991275	0.0424865
ENSG00000198121	LPAR1	9	-	110873263	111038458	lysophosphatidic acid receptor 1 [Source:HGNC Symbol;Acc:HGNC:3166]	protein_coding	20.0667	17.2267	21.8866	14.2516	12.0072	12.7359	1.51724	0.000993281	0.0425104
ENSG00000277969	AC006449.6	17	+	38702452	38704747	novel transcript	lincRNA	1.59903	1.87857	1.85866	1.10656	1.03518	1.05984	1.66057	0.000992758	0.0425104
ENSG00000246859	STARD4-AS1	5	+	111512226	111739726	STARD4 antisense RNA 1 [Source:HGNC Symbol;Acc:HGNC:44117]	antisense	0.013409	0.010361	0.014849	0.040429	0.041033	0.045148	0.438152	0.000996124	0.042601
ENSG00000164303	ENPP6	4	-	184088706	184221230	ectonucleotide pyrophosphatase/phosphodiesterase 6 [Source:HGNC Symbol;Acc:HGNC:23409]	protein_coding	0.008177	0.067516	0.051185	0	0	0	5.22927	0.000999949	0.0427199
ENSG00000171791	BCL2	18	-	63123346	63320128	BCL2, apoptosis regulator [Source:HGNC Symbol;Acc:HGNC:990]	protein_coding	1.04564	1.03419	1.02041	1.5633	1.69892	1.59042	0.641096	0.00100036	0.0427199
ENSG00000101347	SAMHD1	20	-	36889773	36951901	SAM and HD domain containing deoxynucleoside triphosphate triphosphohydrolase 1 [Source:HGNC Symbol;Acc:HGNC:15925]	protein_coding	10.697	10.2943	10.6434	5.97468	8.52371	6.83925	1.4819	0.00100283	0.0427944
ENSG00000165288	BRWD3	X	-	80670854	80809688	bromodomain and WD repeat domain containing 3 [Source:HGNC Symbol;Acc:HGNC:17342]	protein_coding	1.48696	1.35091	1.74319	2.55438	2.64093	2.33359	0.610017	0.00100358	0.0427953
ENSG00000248489	LINC02062	5	+	98929171	98995013	long intergenic non-protein coding RNA 2062 [Source:HGNC Symbol;Acc:HGNC:52907]	lincRNA	0.036849	0	0.114864	0.429433	0.294195	0.341804	0.165883	0.00100545	0.0428438
ENSG00000132952	USPL1	13	+	30617693	30660770	ubiquitin specific peptidase like 1 [Source:HGNC Symbol;Acc:HGNC:20294]	protein_coding	2.32821	2.60432	2.47652	3.66142	3.58046	4.03548	0.657895	0.0010063	0.0428488
ENSG00000172766	NAA16	13	+	41311205	41377030	N(alpha)-acetyltransferase 16, NatA auxiliary subunit [Source:HGNC Symbol;Acc:HGNC:26164]	protein_coding	4.02285	4.02153	4.05518	6.14191	5.51219	6.71226	0.659346	0.00101043	0.0429934
ENSG00000230965	SNX18P13	21	-	13905960	13906488	sorting nexin 18 pseudogene 13 [Source:HGNC Symbol;Acc:HGNC:39621]	processed_pseudogene	0.57069	0.815984	1.03394	0.1709	0.412433	0.178817	3.09362	0.00101239	0.0430456
ENSG00000245479	LINC01585	15	+	90660234	90664967	long intergenic non-protein coding RNA 1585 [Source:HGNC Symbol;Acc:HGNC:51432]	sense_overlapping	0.024688	0.076193	0.025859	0	0	0	5.22467	0.00101863	0.0432797
ENSG00000152779	SLC16A12	10	-	89430299	89556641	solute carrier family 16 member 12 [Source:HGNC Symbol;Acc:HGNC:23094]	protein_coding	0.096561	0.075595	0.095836	0.208371	0.190843	0.160073	0.505682	0.00102017	0.0433138
ENSG00000265263	AC124066.1	17	-	19334308	19336127	novel transcript, antisense to EPN2	antisense	0.568726	0.710143	0.630919	0.180248	0.328581	0.362997	2.15096	0.00103064	0.0437264
ENSG00000185728	YTHDF3	8	+	63168553	63212786	YTH N6-methyladenosine RNA binding protein 3 [Source:HGNC Symbol;Acc:HGNC:26465]	protein_coding	4.79291	4.09122	5.31479	5.68648	12.5626	10.4164	0.495859	0.00104318	0.0442268
ENSG00000240023	AL133163.1	14	-	35388121	35389069	ribosomal protein, large, P0 (RPLP0) pseudogene	processed_pseudogene	0.081621	0.1028	0.160671	0	0.03135	0	6.11397	0.00104556	0.0442954
ENSG00000257949	TEN1	17	+	75979220	76000586	TEN1, CST complex subunit [Source:HGNC Symbol;Acc:HGNC:37242]	protein_coding	1.30331	1.00195	11.4029	0.950179	0.874686	0.881491	5.0206	0.00104659	0.0443072
ENSG00000110841	PPFIBP1	12	+	27523431	27695564	PPFIA binding protein 1 [Source:HGNC Symbol;Acc:HGNC:9249]	protein_coding	16.4188	21.0054	18.5705	14.015	14.0264	15.7862	1.27742	0.00104823	0.0443445
ENSG00000160188	RSPH1	21	-	42472486	42496354	radial spoke head component 1 [Source:HGNC Symbol;Acc:HGNC:12371]	protein_coding	4.88188	4.69663	5.96784	2.66189	3.88811	3.05359	1.61688	0.00105588	0.044604
ENSG00000254876	SUGT1P4-STRA6LP	9	+	97238449	97297314	SUGT1P4-STRA6LP readthrough [Source:HGNC Symbol;Acc:HGNC:53834]	processed_transcript	0.33641	0.263289	0.38601	0.661285	0.781211	0.784404	0.450046	0.00106042	0.0447637
ENSG00000101638	ST8SIA5	18	-	46667821	46759257	ST8 alpha-N-acetyl-neuraminide alpha-2,8-sialyltransferase 5 [Source:HGNC Symbol;Acc:HGNC:17827]	protein_coding	0.016013	0.007138	0.01048	0	0.002162	0.002338	1.84438	0.0010625	0.044819
ENSG00000255772	LINC01479	12	+	67929235	67970017	long intergenic non-protein coding RNA 1479 [Source:HGNC Symbol;Acc:HGNC:51123]	lincRNA	0.032356	0.156657	0.092449	0	0	0	10.3821	0.00106403	0.0448514
ENSG00000175054	ATR	3	-	142449235	142578826	ATR serine/threonine kinase [Source:HGNC Symbol;Acc:HGNC:882]	protein_coding	2.91564	2.49501	2.86289	4.36202	4.22576	4.33976	0.640827	0.00106591	0.0448663
ENSG00000269097	TPRG1LP1	19	+	57664280	57665039	tumor protein p63 regulated 1 like pseudogene 1 [Source:HGNC Symbol;Acc:HGNC:52353]	processed_pseudogene	0	0	0	0.08736	0.033014	0.061104	0.141859	0.00106516	0.0448663
ENSG00000105976	MET	7	+	116672390	116798386	MET proto-oncogene, receptor tyrosine kinase [Source:HGNC Symbol;Acc:HGNC:7029]	protein_coding	95.8036	86.2703	98.0599	136.431	136.415	135.608	0.685862	0.00106804	0.0449236
ENSG00000148444	COMMD3	10	+	22315974	22320308	COMM domain containing 3 [Source:HGNC Symbol;Acc:HGNC:23332]	protein_coding	11.3742	12.1928	11.1674	7.39308	8.04063	8.40338	1.45658	0.00106999	0.0449497
ENSG00000236947	AL139412.1	1	-	156446412	156456577	novel transcript	lincRNA	0.223047	0.148488	0.16747	0	0.032598	0.042962	5.39035	0.00107019	0.0449497
ENSG00000142634	EFHD2	1	+	15409895	15430343	EF-hand domain family member D2 [Source:HGNC Symbol;Acc:HGNC:28670]	protein_coding	51.6081	52.2731	50.7878	37.5646	37.6005	37.9291	1.36751	0.00107366	0.0450628
ENSG00000167767	KRT80	12	-	52168996	52192000	keratin 80 [Source:HGNC Symbol;Acc:HGNC:27056]	protein_coding	115.661	109.798	67.3104	66.1181	63.3701	63.6605	1.51569	0.00107637	0.0451446
ENSG00000116032	GRIN3B	19	+	1000419	1009732	glutamate ionotropic receptor NMDA type subunit 3B [Source:HGNC Symbol;Acc:HGNC:16768]	protein_coding	0	0	0	0.048628	0.061527	0	0.214049	0.00108476	0.0454489
ENSG00000123131	PRDX4	X	+	23664262	23686399	peroxiredoxin 4 [Source:HGNC Symbol;Acc:HGNC:17169]	protein_coding	54.6522	61.6369	44.2476	30.1393	40.8012	35.0582	1.51437	0.00108557	0.0454489
ENSG00000198910	L1CAM	X	-	153861514	153886174	L1 cell adhesion molecule [Source:HGNC Symbol;Acc:HGNC:6470]	protein_coding	48.8608	47.6262	40.8737	32.449	36.8035	31.7533	1.35982	0.0010875	0.0454489
ENSG00000257553	AC034102.4	12	-	56104614	56113905	novel transcript, antisense to PA2G4	antisense	0	0	0	0	0.76956	0.187069	0.0304066	0.00108615	0.0454489
ENSG00000266074	BAHCC1	17	+	81395475	81466332	BAH domain and coiled-coil containing 1 [Source:HGNC Symbol;Acc:HGNC:29279]	protein_coding	6.07573	7.003	7.17034	4.40169	4.54375	4.72992	1.47965	0.00108704	0.0454489
ENSG00000280213	UCKL1-AS1	20	+	63953384	63956985	UCKL1 antisense RNA 1 [Source:HGNC Symbol;Acc:HGNC:31967]	antisense	0.203993	0.427602	0.230304	0.0777	0.13857	0.123135	2.41442	0.00109706	0.0458155
ENSG00000138449	SLC40A1	2	-	189560579	189583758	solute carrier family 40 member 1 [Source:HGNC Symbol;Acc:HGNC:10909]	protein_coding	6.73249	6.00959	6.0831	10.8406	10.0494	10.1559	0.606746	0.00109913	0.0458697
ENSG00000140650	PMM2	16	+	8788823	8849331	phosphomannomutase 2 [Source:HGNC Symbol;Acc:HGNC:9115]	protein_coding	39.017	47.6415	32.445	33.5026	33.0535	38.3423	1.13538	0.00110019	0.0458809
ENSG00000145860	RNF145	5	-	159157409	159210053	ring finger protein 145 [Source:HGNC Symbol;Acc:HGNC:20853]	protein_coding	39.8578	25.2803	33.3916	24.4648	21.522	17.2506	1.55783	0.00110247	0.0459435
ENSG00000171246	NPTX1	17	-	80467148	80477843	neuronal pentraxin 1 [Source:HGNC Symbol;Acc:HGNC:7952]	protein_coding	0.008897	0	0	0.073713	0.016978	0.031773	0.255123	0.00110658	0.0460822
ENSG00000087085	ACHE	7	-	100889994	100896974	acetylcholinesterase (Cartwright blood group) [Source:HGNC Symbol;Acc:HGNC:108]	protein_coding	4.01006	5.16553	3.79567	1.88899	2.79569	2.69252	1.75522	0.00110874	0.0461392
ENSG00000019549	SNAI2	8	-	48917604	48921740	snail family transcriptional repressor 2 [Source:HGNC Symbol;Acc:HGNC:11094]	protein_coding	5.11717	10.8009	11.2761	15.1218	18.436	18.3169	0.524503	0.00111652	0.0464302
ENSG00000162402	USP24	1	-	55066359	55215113	ubiquitin specific peptidase 24 [Source:HGNC Symbol;Acc:HGNC:12623]	protein_coding	5.23303	3.91207	4.8818	7.69693	6.82926	7.39837	0.640272	0.00111883	0.0464931
ENSG00000125817	CENPB	20	-	3783851	3786690	centromere protein B [Source:HGNC Symbol;Acc:HGNC:1852]	protein_coding	85.2338	84.6427	77.7451	63.6068	58.9303	58.9958	1.364	0.00112249	0.0465963
ENSG00000164647	STEAP1	7	+	90154375	90164829	STEAP family member 1 [Source:HGNC Symbol;Acc:HGNC:11378]	protein_coding	41.9354	43.3682	41.5536	28.0188	33.0341	32.8671	1.35058	0.0011229	0.0465963
ENSG00000185658	BRWD1	21	-	39184176	39321559	bromodomain and WD repeat domain containing 1 [Source:HGNC Symbol;Acc:HGNC:12760]	protein_coding	4.8739	3.89269	5.14312	5.81793	6.38037	6.26558	0.753747	0.00112378	0.0465998
ENSG00000158457	TSPAN33	7	+	129144892	129169697	tetraspanin 33 [Source:HGNC Symbol;Acc:HGNC:28743]	protein_coding	7.36739	7.06144	6.24627	5.07015	4.11316	4.15249	1.54911	0.0011256	0.0466424
ENSG00000180626	ZNF594	17	-	5179536	5191883	zinc finger protein 594 [Source:HGNC Symbol;Acc:HGNC:29392]	protein_coding	1.22783	1.24521	1.40464	2.34385	2.27879	2.17785	0.572094	0.00112682	0.04666
ENSG00000035115	SH3YL1	2	-	217730	266398	SH3 and SYLF domain containing 1 [Source:HGNC Symbol;Acc:HGNC:29546]	protein_coding	4.26105	5.1135	4.95942	7.11044	7.11536	6.84288	0.680799	0.00113567	0.0469803
ENSG00000109819	PPARGC1A	4	-	23755041	23904089	PPARG coactivator 1 alpha [Source:HGNC Symbol;Acc:HGNC:9237]	protein_coding	0.020343	0.062359	0.021183	0.07822	0.190868	0.191343	0.272995	0.00113752	0.0469803
ENSG00000117519	CNN3	1	-	94896949	94927278	calponin 3 [Source:HGNC Symbol;Acc:HGNC:2157]	protein_coding	35.6723	35.4155	35.7988	58.7807	53.7646	55.1606	0.63741	0.00113621	0.0469803
ENSG00000226789	AC110926.1	2	+	127247258	127250082	WW domain binding protein 11 (WBP11) pseudogene	processed_pseudogene	0	0	0	0.011751	0.01004	0.034168	0.349004	0.00113776	0.0469803
ENSG00000258944	AC004846.2	14	-	73272182	73274081	novel transcript, antisense to PAPLN	antisense	0.259474	0.380695	0.375752	0.062391	0.143716	0.105769	3.05936	0.0011408	0.0470727
ENSG00000135480	KRT7	12	+	52232520	52252186	keratin 7 [Source:HGNC Symbol;Acc:HGNC:6445]	protein_coding	3011.58	2920.56	2678.7	2283.46	2055.35	2038.94	1.35014	0.00114267	0.047099
ENSG00000149212	SESN3	11	-	95165513	95232541	sestrin 3 [Source:HGNC Symbol;Acc:HGNC:23060]	protein_coding	0.397509	0.325974	0.523811	0.837195	0.742966	0.934656	0.50192	0.00114304	0.047099
ENSG00000132680	KHDC4	1	-	155913043	155934400	KH domain containing 4, pre-mRNA splicing factor [Source:HGNC Symbol;Acc:HGNC:29145]	protein_coding	7.7155	8.18128	7.62857	11.0623	11.4139	11.9015	0.684595	0.00114576	0.0471781
ENSG00000233785	AC131011.1	X	-	23772992	23782956	novel transcript	antisense	0.12524	0.110477	0.139529	0	0.032267	0	6.5082	0.00114887	0.0472729
ENSG00000230262	LINC02603	9	-	94176602	94204568	long intergenic non-protein coding RNA 2603 [Source:HGNC Symbol;Acc:HGNC:37186]	lincRNA	0.024872	0.06947	0.025879	0	0	0	5.00737	0.00115289	0.047389
ENSG00000271615	ACTG1P22	2	+	57755428	57766052	actin gamma 1 pseudogene 22 [Source:HGNC Symbol;Acc:HGNC:51502]	transcribed_processed_pseudogene	0.026162	0.029995	0.080848	0	0	0	5.56683	0.00115331	0.047389
ENSG00000250155	AC008957.1	5	-	36666214	36725195	uncharacterized LOC107986412 [Source:NCBI gene;Acc:107986412]	antisense	0.451593	0.540841	0.486281	0.103027	0.246108	0.127157	2.97993	0.00115431	0.0473969
ENSG00000260293	AC106820.4	16	+	2476558	2482173	novel transcript, intronic to TBC1D24	sense_intronic	0.147362	0.076049	0.130286	0.257312	0.32598	0.234628	0.452516	0.00115836	0.0475301
ENSG00000134245	WNT2B	1	+	112466541	112530165	Wnt family member 2B [Source:HGNC Symbol;Acc:HGNC:12781]	protein_coding	0.025152	0.029367	0.02379	0.031247	0.17241	0.025849	0.417366	0.00116084	0.0475983
ENSG00000136840	ST6GALNAC4	9	-	127907886	127917038	ST6 N-acetylgalactosaminide alpha-2,6-sialyltransferase 4 [Source:HGNC Symbol;Acc:HGNC:17846]	protein_coding	23.2088	19.0865	20.2843	14.4781	13.9769	13.9491	1.47545	0.00116212	0.0476121
ENSG00000163499	CRYBA2	2	-	218990189	218993421	crystallin beta A2 [Source:HGNC Symbol;Acc:HGNC:2395]	protein_coding	0.081376	0.220868	0.029899	0.446832	0.696973	0.545551	0.210627	0.00116279	0.0476121
ENSG00000099994	SUSD2	22	+	24181259	24189110	sushi domain containing 2 [Source:HGNC Symbol;Acc:HGNC:30667]	protein_coding	41.7118	39.173	40.1942	29.6365	29.786	29.382	1.36331	0.00116459	0.0476525
ENSG00000167910	CYP7A1	8	-	58490178	58500236	cytochrome P450 family 7 subfamily A member 1 [Source:HGNC Symbol;Acc:HGNC:2651]	protein_coding	0.065425	0.087017	0.098417	0.011253	0.028508	0	4.02602	0.00116903	0.0478006
ENSG00000158683	PKD1L1	7	-	47740202	47948491	polycystin 1 like 1, transient receptor potential channel interacting [Source:HGNC Symbol;Acc:HGNC:18053]	protein_coding	0.016048	0.017709	0.125372	0.053139	0.452011	0.458177	0.1904	0.00117579	0.0480437
ENSG00000173674	EIF1AX	X	-	20124518	20141844	eukaryotic translation initiation factor 1A X-linked [Source:HGNC Symbol;Acc:HGNC:3250]	protein_coding	20.4082	18.7127	18.9437	30.2591	27.9383	27.9867	0.673841	0.00118226	0.0482713
ENSG00000174469	CNTNAP2	7	+	146116002	148420998	contactin associated protein like 2 [Source:HGNC Symbol;Acc:HGNC:13830]	protein_coding	4.51194	4.79152	5.46605	7.25265	7.98333	7.88608	0.639231	0.00118301	0.0482713
ENSG00000267179	AC008770.2	19	+	11925075	11979290	novel protein	protein_coding	0.013289	0.049307	0.094149	0	0	0	6.22483	0.00118873	0.0484712
ENSG00000177283	FZD8	10	-	35638249	35642278	frizzled class receptor 8 [Source:HGNC Symbol;Acc:HGNC:4046]	protein_coding	0.30371	0.263797	0.356358	0.593646	0.626148	0.543747	0.531833	0.00120012	0.0489017
ENSG00000110723	EXPH5	11	-	108505431	108593738	exophilin 5 [Source:HGNC Symbol;Acc:HGNC:30578]	protein_coding	0.980841	0.718944	0.821311	1.22041	1.46955	1.26912	0.63952	0.00120435	0.0490399
ENSG00000122852	SFTPA1	10	+	79610939	79615455	surfactant protein A1 [Source:HGNC Symbol;Acc:HGNC:10798]	protein_coding	0.088465	0.252232	0.079075	0.045023	0.020725	0.021818	3.8257	0.00121659	0.0495039
ENSG00000168404	MLKL	16	-	74671855	74700960	mixed lineage kinase domain like pseudokinase [Source:HGNC Symbol;Acc:HGNC:26617]	protein_coding	7.8527	8.08641	8.03004	5.81167	5.79539	5.17798	1.42724	0.00122383	0.0497641
ENSG00000133519	ZDHHC8P1	22	-	23390606	23402726	zinc finger DHHC-type containing 8 pseudogene 1 [Source:HGNC Symbol;Acc:HGNC:26461]	transcribed_unprocessed_pseudogene	0.935551	1.19594	0.772034	1.96168	1.72187	1.63572	0.548397	0.00122793	0.0498272
ENSG00000198221	AFDN-DT	6	-	167823876	167826709	AFDN divergent transcript [Source:HGNC Symbol;Acc:HGNC:21236]	lincRNA	0.719544	0.546424	0.395797	1.13455	1.31316	1.32797	0.444537	0.00122776	0.0498272
ENSG00000281186	LINC00706	10	-	6774307	6779180	long intergenic non-protein coding RNA 706 [Source:NCBI gene;Acc:100652997]	lincRNA	0.042975	0.084122	0.047907	0	0	0	6.83347	0.00122659	0.0498272
ENSG00000165115	KIF27	9	-	83836698	83921465	kinesin family member 27 [Source:HGNC Symbol;Acc:HGNC:18632]	protein_coding	0.927288	0.817645	1.16272	1.5428	1.66857	2.22525	0.53738	0.00123413	0.0500442
ENSG00000274346	AC016999.2	2	+	238454908	238457520	novel zinc finger protein pseudogene	unprocessed_pseudogene	0	0	0	0.066847	0.069415	0.093198	0.115625	0.00123553	0.0500664
ENSG00000237541	HLA-DQA2	6	+	32741342	32747215	major histocompatibility complex, class II, DQ alpha 2 [Source:HGNC Symbol;Acc:HGNC:4943]	protein_coding	0.031678	0.127223	0.084743	0	0.019522	0	5.52571	0.00123859	0.0501557
ENSG00000031081	ARHGAP31	3	+	119294373	119420714	Rho GTPase activating protein 31 [Source:HGNC Symbol;Acc:HGNC:29216]	protein_coding	0.645058	0.54256	0.588963	0.330841	0.30257	0.443558	1.63201	0.00124421	0.0503486
ENSG00000182938	OTOP3	17	+	74935719	74949992	otopetrin 3 [Source:HGNC Symbol;Acc:HGNC:19658]	protein_coding	0.036713	0.013279	0	0.199102	0.102758	0.083076	0.192782	0.00124661	0.0504109
ENSG00000127946	HIP1	7	-	75533300	75738962	huntingtin interacting protein 1 [Source:HGNC Symbol;Acc:HGNC:4913]	protein_coding	21.1499	17.5424	20.279	14.4291	15.1183	15.3505	1.31324	0.00125499	0.0507146
ENSG00000269335	IKBKG	X	+	154541199	154565046	inhibitor of nuclear factor kappa B kinase subunit gamma [Source:HGNC Symbol;Acc:HGNC:5961]	protein_coding	8.33951	9.78421	8.76749	5.3106	5.9645	5.56526	1.59577	0.00125633	0.0507338
ENSG00000276045	ORAI1	12	+	121626550	121642677	ORAI calcium release-activated calcium modulator 1 [Source:HGNC Symbol;Acc:HGNC:25896]	protein_coding	14.4998	15.5435	13.7008	9.62713	9.66524	10.2109	1.4822	0.00126217	0.0509346
ENSG00000267114	AC011481.1	19	-	44950044	44954007	novel transcript	lincRNA	0.053971	0.153152	0.096928	0.578765	0.496654	0.356058	0.228571	0.00126467	0.0510007
ENSG00000113319	RASGRF2	5	+	80960672	81230156	Ras protein specific guanine nucleotide releasing factor 2 [Source:HGNC Symbol;Acc:HGNC:9876]	protein_coding	0.970927	0.89307	1.06663	0.612446	0.596009	0.405011	1.80145	0.00127124	0.0510199
ENSG00000149150	SLC43A1	11	-	57484534	57515786	solute carrier family 43 member 1 [Source:HGNC Symbol;Acc:HGNC:9225]	protein_coding	0.235998	0.191412	0.164261	0.526169	0.810185	0.537045	0.326611	0.00127058	0.0510199
ENSG00000153832	FBXO36	2	+	229922302	230013109	F-box protein 36 [Source:HGNC Symbol;Acc:HGNC:27020]	protein_coding	2.73781	2.71616	2.68819	1.62082	1.74177	1.77699	1.58082	0.0012702	0.0510199
ENSG00000196378	ZNF34	8	-	144773114	144787345	zinc finger protein 34 [Source:HGNC Symbol;Acc:HGNC:13098]	protein_coding	0.60896	0.510947	0.409275	1.90351	1.73658	0.522944	0.371851	0.00127066	0.0510199
ENSG00000247400	DNAJC3-DT	13	-	95648733	95676925	DNAJC3 divergent transcript [Source:HGNC Symbol;Acc:HGNC:39808]	lincRNA	0.534682	0.552348	0.683592	0.995908	1.26781	0.796817	0.582625	0.00126857	0.0510199
ENSG00000272807	AC007038.2	2	+	210028417	210029156	novel transcript, antisense to KANSL1L	antisense	0.19282	0.306859	0.143752	0.76637	0.50497	0.607409	0.352813	0.0012703	0.0510199
ENSG00000277654	AC087633.2	15	+	94841059	95169864	NOP53 ribosome biogenesis factor pseudogene [Source:NCBI gene;Acc:440311]	transcribed_processed_pseudogene	0	0	0.007835	0.069054	0.040385	0.07076	0.179996	0.00126998	0.0510199
ENSG00000251348	HSPD1P11	5	+	95768999	95770700	heat shock protein family D (Hsp60) member 1 pseudogene 11 [Source:HGNC Symbol;Acc:HGNC:35142]	processed_pseudogene	0.434932	0.256365	0.433703	0.841821	0.934321	0.712119	0.45865	0.00127242	0.0510324
ENSG00000136816	TOR1B	9	+	129803153	129811281	torsin family 1 member B [Source:HGNC Symbol;Acc:HGNC:11995]	protein_coding	27.8078	27.9918	25.5415	18.8919	22.2732	19.6184	1.33804	0.00128116	0.051348
ENSG00000107968	MAP3K8	10	+	30433937	30461833	mitogen-activated protein kinase kinase kinase 8 [Source:HGNC Symbol;Acc:HGNC:6860]	protein_coding	19.1958	19.4757	18.6369	12.602	12.8319	12.4965	1.51048	0.00128689	0.0515422
ENSG00000002834	LASP1	17	+	38869859	38921770	LIM and SH3 protein 1 [Source:HGNC Symbol;Acc:HGNC:6513]	protein_coding	60.9335	99.6205	103.389	94.4845	163.832	173.463	0.611318	0.0013008	0.0520641
ENSG00000163810	TGM4	3	+	44874608	44914990	transglutaminase 4 [Source:HGNC Symbol;Acc:HGNC:11780]	protein_coding	0	0.00973	0.057249	0.099633	0.094759	0.079254	0.319382	0.00130583	0.0522298
ENSG00000099812	MISP	19	+	751126	764318	mitotic spindle positioning [Source:HGNC Symbol;Acc:HGNC:27000]	protein_coding	38.5309	35.0223	36.0532	27.8258	26.2544	25.812	1.37179	0.0013081	0.0522848
ENSG00000253666	AP000424.1	8	+	100475675	100501148	novel transcript	antisense	0.067334	0.06509	0.089349	0	0	0	8.39243	0.0013152	0.0525327
ENSG00000117114	ADGRL2	1	+	81306160	81992436	adhesion G protein-coupled receptor L2 [Source:HGNC Symbol;Acc:HGNC:18582]	protein_coding	0.236346	0.277258	0.228244	0.670313	0.604108	0.747144	0.376224	0.00133287	0.0532025
ENSG00000130164	LDLR	19	+	11089362	11133816	low density lipoprotein receptor [Source:HGNC Symbol;Acc:HGNC:6547]	protein_coding	42.8917	33.4381	45.6276	63.2603	61.9014	63.9518	0.644946	0.00133547	0.0532346
ENSG00000140832	MARVELD3	16	+	71626161	71642114	MARVEL domain containing 3 [Source:HGNC Symbol;Acc:HGNC:30525]	protein_coding	1.68893	1.66617	1.56511	2.75319	3.02657	2.67348	0.583528	0.00133549	0.0532346
ENSG00000128203	ASPHD2	22	+	26429273	26445015	aspartate beta-hydroxylase domain containing 2 [Source:HGNC Symbol;Acc:HGNC:30437]	protein_coding	0.614745	0.639833	0.714459	0.378678	0.377336	0.398296	1.68793	0.00133908	0.0533414
ENSG00000168374	ARF4	3	-	57571363	57598220	ADP ribosylation factor 4 [Source:HGNC Symbol;Acc:HGNC:655]	protein_coding	76.6418	68.7379	45.1836	39.8744	40.7	45.5858	1.51037	0.0013407	0.0533697
ENSG00000116133	DHCR24	1	-	54849627	54887271	24-dehydrocholesterol reductase [Source:HGNC Symbol;Acc:HGNC:2859]	protein_coding	31.3747	27.4372	28.3038	55.6404	33.318	52.2557	0.616986	0.00135506	0.0538683
ENSG00000125746	EML2	19	-	45606994	45645629	echinoderm microtubule associated protein like 2 [Source:HGNC Symbol;Acc:HGNC:18035]	protein_coding	8.4097	7.98886	9.4264	5.75296	5.0707	5.57164	1.57409	0.00135428	0.0538683
ENSG00000140545	MFGE8	15	-	88898683	88913411	milk fat globule-EGF factor 8 protein [Source:HGNC Symbol;Acc:HGNC:7036]	protein_coding	56.3771	61.9101	54.7346	44.7648	42.9532	40.5116	1.34923	0.0013571	0.0539127
ENSG00000151718	WWC2	4	+	183099293	183320777	WW and C2 domain containing 2 [Source:HGNC Symbol;Acc:HGNC:24148]	protein_coding	6.59004	6.88732	7.74524	9.5291	10.7231	10.3331	0.694182	0.00136687	0.0542275
ENSG00000261427	AC099518.3	16	+	19114002	19173578	novel transcript	processed_transcript	0.338941	0.075348	0.226818	0.700568	0.927831	0.570261	0.301126	0.00136597	0.0542275
ENSG00000224738	AC099850.1	17	+	59106598	59118267	novel transcript	antisense	1.53724	1.58177	1.47045	0.977134	0.693681	0.906812	1.77152	0.00137002	0.0543159
ENSG00000077942	FBLN1	22	+	45502238	45601135	fibulin 1 [Source:HGNC Symbol;Acc:HGNC:3600]	protein_coding	49.8986	49.7374	42.8754	75.2579	69.8346	67.4083	0.670686	0.00137362	0.0544218
ENSG00000091986	CCDC80	3	-	112596794	112649530	coiled-coil domain containing 80 [Source:HGNC Symbol;Acc:HGNC:30649]	protein_coding	4.90745	5.34803	8.85132	8.50976	7.69262	7.43308	0.808638	0.0014038	0.0553616
ENSG00000119778	ATAD2B	2	-	23748664	23927114	ATPase family, AAA domain containing 2B [Source:HGNC Symbol;Acc:HGNC:29230]	protein_coding	1.99154	1.79214	2.37376	3.02723	3.30241	3.40737	0.633504	0.0014037	0.0553616
ENSG00000139269	INHBE	12	+	57452323	57459280	inhibin subunit beta E [Source:HGNC Symbol;Acc:HGNC:24029]	protein_coding	0	0.036343	0	0.095031	0.034786	0.052985	0.311759	0.00140288	0.0553616
ENSG00000160181	TFF2	21	-	42346357	42351128	trefoil factor 2 [Source:HGNC Symbol;Acc:HGNC:11756]	protein_coding	49.9541	55.0614	50.7432	36.8645	37.0351	32.707	1.46093	0.0014012	0.0553616
ENSG00000173262	SLC2A14	12	-	7812512	7891148	solute carrier family 2 member 14 [Source:HGNC Symbol;Acc:HGNC:18301]	protein_coding	0.178903	0.272713	0.315991	0.051291	0.014804	0.126311	3.58627	0.00140127	0.0553616
ENSG00000203814	HIST2H2BF	1	-	149782689	149812373	histone cluster 2 H2B family member f [Source:HGNC Symbol;Acc:HGNC:24700]	protein_coding	1.30891	2.0017	1.46771	2.60562	2.95497	2.34877	0.605631	0.00139856	0.0553616
ENSG00000285867	BX470102.2	1	-	153586813	153606283		lincRNA	0.292259	0.411592	0.284751	0.186193	0.16793	0.104447	2.08486	0.00140395	0.0553616
ENSG00000149527	PLCH2	1	+	2425980	2505530	phospholipase C eta 2 [Source:HGNC Symbol;Acc:HGNC:29037]	protein_coding	0.31731	0.155439	0.21963	0.088981	0.050914	0.07396	2.96233	0.00140935	0.0555371
ENSG00000144677	CTDSPL	3	+	37861960	37984469	CTD small phosphatase like [Source:HGNC Symbol;Acc:HGNC:16890]	protein_coding	3.3299	3.69082	4.04472	10.9855	5.38424	6.44335	0.485724	0.00141278	0.0556349
ENSG00000167528	ZNF641	12	-	48337180	48351414	zinc finger protein 641 [Source:HGNC Symbol;Acc:HGNC:31834]	protein_coding	8.96142	7.98002	6.85064	5.50137	3.5546	2.70588	2.02022	0.00142167	0.0559101
ENSG00000251491	OR7E28P	2	+	158862311	158863285	olfactory receptor family 7 subfamily E member 28 pseudogene [Source:HGNC Symbol;Acc:HGNC:8400]	transcribed_unprocessed_pseudogene	0	0	0	0.034048	0.060927	0.04851	0.172926	0.00142097	0.0559101
ENSG00000123364	HOXC13	12	+	53938765	53946544	homeobox C13 [Source:HGNC Symbol;Acc:HGNC:5125]	protein_coding	22.8073	20.9637	19.6919	15.1998	15.038	14.4309	1.42046	0.00142452	0.0559847
ENSG00000116497	S100PBP	1	+	32816767	32858879	S100P binding protein [Source:HGNC Symbol;Acc:HGNC:25768]	protein_coding	2.2784	1.58955	1.83252	2.76459	5.03018	4.79556	0.454067	0.001431	0.0561264
ENSG00000148700	ADD3	10	+	109996368	110135565	adducin 3 [Source:HGNC Symbol;Acc:HGNC:245]	protein_coding	14.8397	13.4189	9.0452	16.788	25.9237	27.1766	0.533963	0.00143028	0.0561264
ENSG00000233041	PHGR1	15	+	40351033	40356434	proline, histidine and glycine rich 1 [Source:HGNC Symbol;Acc:HGNC:37226]	protein_coding	0	0	0	0.147078	0.030297	0.10912	0.0947882	0.0014297	0.0561264
ENSG00000140859	KIFC3	16	-	57758217	57863053	kinesin family member C3 [Source:HGNC Symbol;Acc:HGNC:6326]	protein_coding	52.4713	59.1601	56.4827	43.5984	40.9031	41.9996	1.32888	0.0014323	0.05614
ENSG00000197385	ZNF860	3	+	31981771	31991628	zinc finger protein 860 [Source:HGNC Symbol;Acc:HGNC:34513]	protein_coding	0.768308	0.852035	0.526144	1.68666	1.65523	1.57197	0.44024	0.00143417	0.0561757
ENSG00000004766	VPS50	7	+	93232340	93361121	VPS50, EARP/GARPII complex subunit [Source:HGNC Symbol;Acc:HGNC:25956]	protein_coding	4.2038	6.05674	6.3117	8.65107	9.06017	7.2605	0.664043	0.00143877	0.0562433
ENSG00000175505	CLCF1	11	-	67364168	67374177	cardiotrophin like cytokine factor 1 [Source:HGNC Symbol;Acc:HGNC:17412]	protein_coding	26.4553	31.7401	28.1907	18.9971	20.8665	20.8241	1.42324	0.00143687	0.0562433
ENSG00000283341	AC068205.2	11	+	43578889	43840030	novel transcript	processed_transcript	0.264287	0.342292	0.280679	0.507806	0.721294	0.616459	0.489058	0.00143843	0.0562433
ENSG00000281491	DNAJB5-DT	9	-	34985410	34989379	DNAJB5 divergent transcript [Source:HGNC Symbol;Acc:HGNC:49846]	lincRNA	0.026306	0.07318	0.073872	0	0	0	6.7786	0.00144488	0.0564444
ENSG00000108830	RND2	17	+	43025241	43032036	Rho family GTPase 2 [Source:HGNC Symbol;Acc:HGNC:18315]	protein_coding	0.007735	0.01144	0.012032	0	0	0	2.04023	0.00145349	0.056743
ENSG00000181908	AP003774.1	11	+	64449074	64451657	uncharacterized LOC100996455 [Source:NCBI gene;Acc:100996455]	lincRNA	0.047315	0.058402	0.018874	0.185089	0.10944	0.139323	0.333277	0.00145482	0.0567572
ENSG00000265817	FSBP	8	-	94372170	94436952	fibrinogen silencer binding protein [Source:HGNC Symbol;Acc:HGNC:43653]	protein_coding	1.43493	1.60545	1.77886	2.31029	2.95036	2.49706	0.622679	0.00146222	0.0570082
ENSG00000253463	HMGB1P19	8	+	123123106	123123682	high mobility group box 1 pseudogene 19 [Source:HGNC Symbol;Acc:HGNC:39101]	processed_pseudogene	0	0	0	0.080547	0.098484	0.05316	0.11442	0.00146496	0.057077
ENSG00000088367	EPB41L1	20	+	36091504	36232799	erythrocyte membrane protein band 4.1 like 1 [Source:HGNC Symbol;Acc:HGNC:3378]	protein_coding	24.6335	24.7285	39.0282	50.5546	53.9518	39.9794	0.611838	0.00146641	0.0570955
ENSG00000227496	AC099066.2	1	+	225700604	225752243	novel transcript	antisense	0.580662	0.797469	0.817254	0.172969	0.411231	0.360443	2.28328	0.00146919	0.057166
ENSG00000140450	ARRDC4	15	+	97960698	97973838	arrestin domain containing 4 [Source:HGNC Symbol;Acc:HGNC:28087]	protein_coding	1.25325	1.12373	1.49627	2.26411	1.96663	2.57062	0.571372	0.00147333	0.057289
ENSG00000177106	EPS8L2	11	+	694438	727727	EPS8 like 2 [Source:HGNC Symbol;Acc:HGNC:21296]	protein_coding	70.2592	65.1847	64.57	36.4846	37.7893	43.4424	1.69894	0.00147588	0.0573503
ENSG00000083845	RPS5	19	+	58386400	58394806	ribosomal protein S5 [Source:HGNC Symbol;Acc:HGNC:10426]	protein_coding	526.181	721.166	577.582	424.049	411.531	406.263	1.46952	0.00147897	0.0574323
ENSG00000197165	SULT1A2	16	-	28591943	28597109	sulfotransferase family 1A member 2 [Source:HGNC Symbol;Acc:HGNC:11454]	protein_coding	11.9586	15.3353	12.7053	8.30498	9.12787	8.78758	1.5249	0.00148706	0.0577082
ENSG00000233483	AC008105.2	17	-	45245186	45251129	novel pseudogene, ortholog of 1700023F06Rik (M. musculus)	transcribed_unitary_pseudogene	0.316342	0.324139	0.159702	0.616731	0.975371	1.00767	0.315686	0.00150003	0.0581347
ENSG00000261202	Z83847.1	22	-	40043068	40044530	novel transcript, antisense to FAM83F	antisense	0	0	0	0.022691	0.030504	0.043765	0.236295	0.0014992	0.0581347
ENSG00000206341	HLA-H	6	+	29887752	29890482	major histocompatibility complex, class I, H (pseudogene) [Source:HGNC Symbol;Acc:HGNC:4965]	unprocessed_pseudogene	9.63239	9.76568	11.914	6.45169	6.08837	7.46774	1.56415	0.00150129	0.0581449
ENSG00000255655	AC007570.1	12	-	109445410	109447497	novel transcript, antisense to MYO1H	antisense	0.083076	0.059553	0.046423	0	0	0	7.30173	0.00150497	0.0582491
ENSG00000149548	CCDC15	11	+	124954121	125041489	coiled-coil domain containing 15 [Source:HGNC Symbol;Acc:HGNC:25798]	protein_coding	0.858179	0.971975	0.857845	1.4096	1.46078	1.46789	0.622214	0.00151113	0.0584491
ENSG00000116127	ALMS1	2	+	73385758	73610793	ALMS1, centrosome and basal body associated protein [Source:HGNC Symbol;Acc:HGNC:428]	protein_coding	1.47962	1.29514	1.70079	2.3217	2.44713	2.50684	0.61672	0.00151827	0.0586863
ENSG00000166689	PLEKHA7	11	-	16777317	17014443	pleckstrin homology domain containing A7 [Source:HGNC Symbol;Acc:HGNC:27049]	protein_coding	3.06665	2.6112	3.01876	4.51746	4.44038	5.2557	0.612671	0.00152545	0.0589252
ENSG00000139998	RAB15	14	-	64945814	64973226	RAB15, member RAS oncogene family [Source:HGNC Symbol;Acc:HGNC:20150]	protein_coding	1.49425	1.81415	1.66446	2.62111	3.19634	2.81639	0.577441	0.00153176	0.0591298
ENSG00000171467	ZNF318	6	-	43307134	43369478	zinc finger protein 318 [Source:HGNC Symbol;Acc:HGNC:13578]	protein_coding	5.28612	4.82436	5.39159	7.64499	8.08523	7.86956	0.657309	0.00153326	0.059149
ENSG00000109255	NMU	4	-	55595229	55636698	neuromedin U [Source:HGNC Symbol;Acc:HGNC:7859]	protein_coding	28.1066	32.2758	29.3365	48.9106	49.1338	40.9598	0.645517	0.00153689	0.059211
ENSG00000231880	KF459542.1	11	+	47577725	47578277	novel transcript, antisense to KBTBD4	antisense	0.217477	0.46661	0.395423	0.11746	0.055235	0.110893	3.53811	0.00153669	0.059211
ENSG00000124812	CRISP1	6	-	49834257	49877096	cysteine rich secretory protein 1 [Source:HGNC Symbol;Acc:HGNC:304]	protein_coding	0	0	0.017523	0.049914	0.111626	0.054944	0.192804	0.00155099	0.059715
ENSG00000274949	AL109804.1	20	+	3811384	3823882	novel transcript	processed_transcript	0.543566	0.513095	0.663215	0.142697	0.315856	0.139791	2.7849	0.00155499	0.0598297
ENSG00000283312	AC017104.4	2	-	231493708	231495299	GTF2I repeat domain containing 2(GTF2IRD2) pseudogene	processed_pseudogene	0.052563	0.031409	0.042069	0.241192	0.098113	0.13642	0.308549	0.00155789	0.0599022
ENSG00000272636	DOC2B	17	-	142789	181636	double C2 domain beta [Source:HGNC Symbol;Acc:HGNC:2986]	protein_coding	0.223938	0.111974	0.066221	0.079998	0.032303	0.053412	2.20799	0.00156427	0.0601083
ENSG00000185634	SHC4	15	-	48823735	48963444	SHC adaptor protein 4 [Source:HGNC Symbol;Acc:HGNC:16743]	protein_coding	0.075437	0.107503	0.102023	0.036041	0.051851	0.097554	1.46191	0.00156802	0.0602129
ENSG00000182378	PLCXD1	X	+	276322	303356	phosphatidylinositol specific phospholipase C X domain containing 1 [Source:HGNC Symbol;Acc:HGNC:23148]	protein_coding	1.54418	2.32207	2.47952	4.54193	4.28206	4.44602	0.479381	0.00158242	0.0606507
ENSG00000240583	AQP1	7	+	30911694	30925516	aquaporin 1 (Colton blood group) [Source:HGNC Symbol;Acc:HGNC:633]	protein_coding	6.57206	5.76961	5.55126	4.18778	3.81458	4.65162	1.41304	0.00158108	0.0606507
ENSG00000258727	AL135999.1	14	+	23561097	23568073	uncharacterized LOC102724814 [Source:NCBI gene;Acc:102724814]	antisense	0.693983	0.839865	0.788416	0.413452	0.509894	0.424578	1.70711	0.00158252	0.0606507
ENSG00000251364	AC107884.1	11	-	7427266	7512515	uncharacterized LOC100506258 [Source:NCBI gene;Acc:100506258]	antisense	0.254681	0.252481	0.264335	0.114524	0.025861	0.13756	2.60273	0.00160155	0.0612999
ENSG00000185760	KCNQ5	6	+	72621792	73198851	potassium voltage-gated channel subfamily Q member 5 [Source:HGNC Symbol;Acc:HGNC:6299]	protein_coding	0.014437	0.033775	0.066461	0	0	0.03997	2.06764	0.00160518	0.0613987
ENSG00000124201	ZNFX1	20	-	49237946	49278426	zinc finger NFX1-type containing 1 [Source:HGNC Symbol;Acc:HGNC:29271]	protein_coding	41.6632	41.5724	42.1919	30.0596	33.2889	31.7021	1.31949	0.00161826	0.0618586
ENSG00000271870	AC024060.1	3	+	3152942	3153435	novel transcript, antisense to CRBN	antisense	0.367251	0.417302	0.401978	1.161	0.721703	1.11266	0.402111	0.00162415	0.0620433
ENSG00000100379	KCTD17	22	+	37051736	37063390	potassium channel tetramerization domain containing 17 [Source:HGNC Symbol;Acc:HGNC:25705]	protein_coding	11.4973	9.98941	10.3795	6.92507	6.60858	7.38902	1.5223	0.0016268	0.0621042
ENSG00000124915	DKFZP434K028	11	-	61746493	61757655	uncharacterized LOC26070 [Source:NCBI gene;Acc:26070]	lincRNA	0.125505	0.053008	0.11023	0.011218	0.026375	0	4.71562	0.00163584	0.0624086
ENSG00000233327	USP32P2	17	-	18511262	18525930	ubiquitin specific peptidase 32 pseudogene 2 [Source:HGNC Symbol;Acc:HGNC:30751]	transcribed_unprocessed_pseudogene	0.732663	0.676943	0.74186	1.34552	1.15011	2.34217	0.448142	0.0016413	0.0625762
ENSG00000123684	LPGAT1	1	-	211743457	211830772	lysophosphatidylglycerol acyltransferase 1 [Source:HGNC Symbol;Acc:HGNC:28985]	protein_coding	21.0066	15.3199	21.3956	30.489	31.1508	24.6634	0.668944	0.0016491	0.0627182
ENSG00000124467	PSG8	19	-	42752686	42855691	pregnancy specific beta-1-glycoprotein 8 [Source:HGNC Symbol;Acc:HGNC:9525]	protein_coding	0	0	0	0	0.105315	0.110777	0.121906	0.00165007	0.0627182
ENSG00000173517	PEAK1	15	-	77100656	77420144	pseudopodium enriched atypical kinase 1 [Source:HGNC Symbol;Acc:HGNC:29431]	protein_coding	4.89788	5.73515	4.62495	8.58964	8.32057	7.06636	0.636825	0.00165031	0.0627182
ENSG00000235387	SPAAR	9	+	35909483	35937153	small regulatory polypeptide of amino acid response [Source:HGNC Symbol;Acc:HGNC:27244]	protein_coding	1.40551	1.02674	1.12959	0.724923	0.379147	0.62952	2.03666	0.00165037	0.0627182
ENSG00000237223	SULT1C2P1	2	+	108322238	108353799	sulfotransferase family 1C member 2 pseudogene 1 [Source:HGNC Symbol;Acc:HGNC:33545]	transcribed_unprocessed_pseudogene	0.021899	0.078818	0.106019	0	0	0.015711	5.17897	0.00164796	0.0627182
ENSG00000167778	SPRYD3	12	-	53064316	53079420	SPRY domain containing 3 [Source:HGNC Symbol;Acc:HGNC:25920]	protein_coding	9.58982	10.0741	9.02898	5.61927	7.00376	7.02084	1.45995	0.00165207	0.0627422
ENSG00000067221	STOML1	15	-	73978923	73994622	stomatin like 1 [Source:HGNC Symbol;Acc:HGNC:14560]	protein_coding	7.61419	7.39427	6.00443	5.94132	2.86887	4.07998	1.62869	0.00165591	0.0628473
ENSG00000148053	NTRK2	9	+	84668551	85027070	neurotrophic receptor tyrosine kinase 2 [Source:HGNC Symbol;Acc:HGNC:8032]	protein_coding	0.315973	0.268547	0.311531	0.622868	0.459328	0.49688	0.575517	0.00166261	0.0629796
ENSG00000153902	LGI4	19	-	35124513	35142451	leucine rich repeat LGI family member 4 [Source:HGNC Symbol;Acc:HGNC:18712]	protein_coding	0.289933	0.1362	0.283333	0.542975	0.506345	0.510375	0.465162	0.00166174	0.0629796
ENSG00000244675	AC108676.1	3	-	194496317	194501503	novel transcript, sense overlapping to ATP13A3	sense_overlapping	0	0.405177	0	0	0	0	14.5059	0.00166156	0.0629796
ENSG00000260714	AC133552.1	16	+	25015978	25021023	thyroid hormone receptor interactor 11 (TRIP11) pseudogene	processed_pseudogene	0.004971	0	0	0.024247	0.0148	0.028364	0.359005	0.00166479	0.0630213
ENSG00000197457	STMN3	20	-	63639705	63657682	stathmin 3 [Source:HGNC Symbol;Acc:HGNC:15926]	protein_coding	94.8816	96.2206	89.1048	70.6187	68.7576	69.9138	1.3388	0.00166615	0.0630262
ENSG00000283709	FAM238C	10	-	26931206	26944418	family with sequence similarity 238 member C [Source:HGNC Symbol;Acc:HGNC:24672]	transcribed_unprocessed_pseudogene	0	0	0	0	0.053351	0.035552	0.252307	0.00166706	0.0630262
ENSG00000267426	AC087289.3	17	-	75898645	75930129	novel transcript	protein_coding	0.572745	0.520205	9.92642	0.350358	0.802721	0.206612	7.95095	0.00167345	0.0632267
ENSG00000170500	LONRF2	2	-	100273291	100322733	LON peptidase N-terminal domain and ring finger 2 [Source:HGNC Symbol;Acc:HGNC:24788]	protein_coding	0.401148	0.405824	0.412006	0.652294	0.673221	0.673409	0.615586	0.00167468	0.0632327
ENSG00000130813	C19orf66	19	+	10086122	10093252	chromosome 19 open reading frame 66 [Source:HGNC Symbol;Acc:HGNC:25649]	protein_coding	11.6087	13.3684	12.0954	7.90872	8.74505	8.44869	1.47628	0.00168344	0.0635225
ENSG00000215837	SDHAP2	3	+	195658096	195685904	succinate dehydrogenase complex flavoprotein subunit A pseudogene 2 [Source:HGNC Symbol;Acc:HGNC:27408]	transcribed_unprocessed_pseudogene	0.03133	0	0	0.146588	2.33164	0	0.0244515	0.00168554	0.0635609
ENSG00000143543	JTB	1	-	153974269	153977688	jumping translocation breakpoint [Source:HGNC Symbol;Acc:HGNC:6201]	protein_coding	45.247	45.7686	47.77	32.8301	32.7002	31.8441	1.42515	0.00169365	0.0638257
ENSG00000139842	CUL4A	13	+	113208193	113267108	cullin 4A [Source:HGNC Symbol;Acc:HGNC:2554]	protein_coding	18.9421	19.58	21.8327	26.5728	25.9643	25.8751	0.7698	0.00169504	0.0638372
ENSG00000104823	ECH1	19	-	38815422	38832005	enoyl-CoA hydratase 1 [Source:HGNC Symbol;Acc:HGNC:3149]	protein_coding	41.6347	48.2561	53.5652	85.8424	65.9557	82.9302	0.611207	0.00169641	0.0638478
ENSG00000158022	TRIM63	1	-	26051304	26068436	tripartite motif containing 63 [Source:HGNC Symbol;Acc:HGNC:16007]	protein_coding	0.255781	0.348895	0.319255	0.078378	0.181561	0.083425	2.55496	0.0016994	0.0639191
ENSG00000123933	MXD4	4	-	2247432	2262294	MAX dimerization protein 4 [Source:HGNC Symbol;Acc:HGNC:13906]	protein_coding	25.4407	27.0875	24.9903	17.9265	18.333	20.6017	1.3631	0.00170083	0.0639322
ENSG00000123552	USP45	6	-	99432379	99521728	ubiquitin specific peptidase 45 [Source:HGNC Symbol;Acc:HGNC:20080]	protein_coding	1.26782	1.22507	1.03079	2.42221	2.16143	2.53428	0.497163	0.00170721	0.0641307
ENSG00000196696	PDXDC2P-NPIPB14P	16	-	69976297	70065948	nuclear pore complex-interacting protein [Source:NCBI gene;Acc:283970]	processed_transcript	8.35877	10.266	11.0044	13.6817	17.1724	17.196	0.61687	0.00171844	0.0645115
ENSG00000212125	TAS2R15P	12	-	10964425	10965352	taste 2 receptor member 15 pseudogene [Source:HGNC Symbol;Acc:HGNC:19106]	unprocessed_pseudogene	0.269942	0.239019	0.246942	0.70925	0.472133	0.640146	0.424462	0.00172126	0.0645759
ENSG00000071282	LMCD1	3	+	8501707	8574673	LIM and cysteine rich domains 1 [Source:HGNC Symbol;Acc:HGNC:6633]	protein_coding	1.55032	1.69632	0.506638	2.5194	2.32877	3.11826	0.473121	0.00172552	0.064683
ENSG00000253404	AC034243.1	5	-	138744434	138753309	uncharacterized LOC105379194 [Source:NCBI gene;Acc:105379194]	antisense	0	0	0	0.151375	0.050684	0.049107	0.106699	0.00172632	0.064683
ENSG00000144228	SPOPL	2	+	138501801	138573547	speckle type BTB/POZ protein like [Source:HGNC Symbol;Acc:HGNC:27934]	protein_coding	1.97242	3.42295	3.52691	4.92422	5.17622	5.28257	0.580826	0.00173006	0.0647405
ENSG00000187164	SHTN1	10	-	116881482	117126586	shootin 1 [Source:HGNC Symbol;Acc:HGNC:29319]	protein_coding	8.43735	4.47202	4.93044	9.38993	7.39483	6.8143	0.756264	0.00172923	0.0647405
ENSG00000136770	DNAJC1	10	-	21756537	22003769	DnaJ heat shock protein family (Hsp40) member C1 [Source:HGNC Symbol;Acc:HGNC:20090]	protein_coding	17.3177	19.6642	18.7553	12.3031	13.0536	14.0191	1.4152	0.00174552	0.0652773
ENSG00000109436	TBC1D9	4	-	140620765	140756120	TBC1 domain family member 9 [Source:HGNC Symbol;Acc:HGNC:21710]	protein_coding	4.6364	4.42977	4.84693	7.42302	7.00396	7.08159	0.647355	0.00175754	0.065685
ENSG00000198722	UNC13B	9	+	35161992	35405338	unc-13 homolog B [Source:HGNC Symbol;Acc:HGNC:12566]	protein_coding	3.73977	3.51203	3.69915	2.33512	2.41227	2.71783	1.46506	0.00177115	0.0661093
ENSG00000171608	PIK3CD	1	+	9651732	9729114	phosphatidylinositol-4,5-bisphosphate 3-kinase catalytic subunit delta [Source:HGNC Symbol;Acc:HGNC:8977]	protein_coding	0.423775	0.3728	0.235759	0.181015	0.126314	0.181663	2.04692	0.00178342	0.066525
ENSG00000137571	SLCO5A1	8	-	69667047	69835064	solute carrier organic anion transporter family member 5A1 [Source:HGNC Symbol;Acc:HGNC:19046]	protein_coding	0.694856	0.379622	0.600176	0.422737	0.583295	0.249987	1.32553	0.00178609	0.0665824
ENSG00000128266	GNAZ	22	+	23070361	23125037	G protein subunit alpha z [Source:HGNC Symbol;Acc:HGNC:4395]	protein_coding	2.20635	2.33802	2.52127	1.60639	1.65539	1.4807	1.48678	0.00179048	0.0667037
ENSG00000095637	SORBS1	10	-	95311771	95561414	sorbin and SH3 domain containing 1 [Source:HGNC Symbol;Acc:HGNC:14565]	protein_coding	1.44501	1.58559	1.64521	2.84296	2.84374	3.95987	0.48631	0.0017969	0.0668225
ENSG00000106819	ASPN	9	-	92456205	92482506	asporin [Source:HGNC Symbol;Acc:HGNC:14872]	protein_coding	0	0	0	0.024058	0.012166	0.012853	0.379377	0.00179871	0.0668225
ENSG00000114098	ARMC8	3	+	138187248	138298389	armadillo repeat containing 8 [Source:HGNC Symbol;Acc:HGNC:24999]	protein_coding	5.66869	5.396	5.60202	8.44262	9.75698	8.93457	0.614659	0.00179562	0.0668225
ENSG00000151726	ACSL1	4	-	184755595	184826818	acyl-CoA synthetase long chain family member 1 [Source:HGNC Symbol;Acc:HGNC:3569]	protein_coding	16.6954	12.4127	15.7842	22.4502	22.7878	26.2536	0.628094	0.00179937	0.0668225
ENSG00000162723	SLAMF9	1	-	159951492	159954254	SLAM family member 9 [Source:HGNC Symbol;Acc:HGNC:18430]	protein_coding	0.718835	0.920954	0.749054	0.169802	0.446056	0.19931	2.86197	0.00179742	0.0668225
ENSG00000188483	IER5L	9	-	129175552	129178262	immediate early response 5 like [Source:HGNC Symbol;Acc:HGNC:23679]	protein_coding	24.6187	25.9283	22.3053	35.8033	35.6083	35.8827	0.679085	0.00180266	0.0669025
ENSG00000122507	BBS9	7	+	33129244	33606068	Bardet-Biedl syndrome 9 [Source:HGNC Symbol;Acc:HGNC:30000]	protein_coding	2.5965	2.62311	2.35913	1.59973	1.53386	1.61933	1.59081	0.00180631	0.0669735
ENSG00000184786	TCTE3	6	-	169740114	169751587	t-complex-associated-testis-expressed 3 [Source:HGNC Symbol;Acc:HGNC:11695]	protein_coding	0.436154	0.396052	0.504666	0.770388	0.781281	1.17262	0.49627	0.00180685	0.0669735
ENSG00000127585	FBXL16	16	-	692498	705829	F-box and leucine rich repeat protein 16 [Source:HGNC Symbol;Acc:HGNC:14150]	protein_coding	0.687437	0.620077	0.658114	1.24934	1.26244	1.26881	0.523706	0.00181214	0.067127
ENSG00000258529	AP001781.2	11	-	111786286	111879425	novel protein	protein_coding	0	0	0.056919	0	3.62727	0	0.0237661	0.00181606	0.0672297
ENSG00000229390	MICD	6	-	29970801	29972464	MHC class I polypeptide-related sequence D (pseudogene) [Source:HGNC Symbol;Acc:HGNC:7093]	unprocessed_pseudogene	0	0.035422	0	0.0756	0.21741	0.129576	0.144552	0.00182622	0.0675633
ENSG00000077150	NFKB2	10	+	102394110	102402529	nuclear factor kappa B subunit 2 [Source:HGNC Symbol;Acc:HGNC:7795]	protein_coding	34.7412	35.2788	34.6139	25.7823	26.1836	25.2244	1.35539	0.00183108	0.0677005
ENSG00000197782	ZNF780A	19	-	40069152	40090938	zinc finger protein 780A [Source:HGNC Symbol;Acc:HGNC:27603]	protein_coding	2.50282	2.23315	2.06585	4.87321	2.46849	3.69802	0.617163	0.00183635	0.0678524
ENSG00000074706	IPCEF1	6	-	154154496	154356792	interaction protein for cytohesin exchange factors 1 [Source:HGNC Symbol;Acc:HGNC:21204]	protein_coding	0.283692	0.167625	0.283883	0.050092	0.157106	0.218617	1.67875	0.00183831	0.0678823
ENSG00000273077	AC110609.1	4	-	128552590	128553416	novel transcript	lincRNA	0	0	0	0.2162	0.075279	0.121054	0.0677916	0.00184683	0.0681312
ENSG00000275569	AL355073.2	14	+	56305838	56306394	novel transcript	antisense	0	0	0	0.118404	0.050743	0.057765	0.116772	0.00184738	0.0681312
ENSG00000175662	TOM1L2	17	-	17843511	17972422	target of myb1 like 2 membrane trafficking protein [Source:HGNC Symbol;Acc:HGNC:11984]	protein_coding	25.9177	24.4802	26.3036	20.2772	20.7922	20.166	1.25244	0.00185576	0.0683972
ENSG00000097007	ABL1	9	+	130713946	130887675	ABL proto-oncogene 1, non-receptor tyrosine kinase [Source:HGNC Symbol;Acc:HGNC:76]	protein_coding	25.6054	21.9767	24.9825	17.837	17.9836	17.5079	1.36051	0.00186203	0.0685225
ENSG00000138166	DUSP5	10	+	110497838	110511544	dual specificity phosphatase 5 [Source:HGNC Symbol;Acc:HGNC:3071]	protein_coding	12.655	12.5231	12.7585	19.0876	19.8986	18.281	0.662626	0.00186266	0.0685225
ENSG00000184986	TMEM121	14	+	105526603	105530202	transmembrane protein 121 [Source:HGNC Symbol;Acc:HGNC:20511]	protein_coding	3.98684	3.47987	3.27916	2.47205	2.39475	2.77045	1.40544	0.00186155	0.0685225
ENSG00000215845	TSTD1	1	-	161037631	161038990	thiosulfate sulfurtransferase like domain containing 1 [Source:HGNC Symbol;Acc:HGNC:35410]	protein_coding	2.44602	3.59894	2.53692	5.06492	4.95146	7.00544	0.505042	0.00186912	0.0686741
ENSG00000273090	AC007378.1	2	-	36513255	36513732	novel transcript	antisense	0	0	0	0.185199	0.071951	0.037246	0.0924796	0.00186804	0.0686741
ENSG00000115590	IL1R2	2	+	101991844	102028544	interleukin 1 receptor type 2 [Source:HGNC Symbol;Acc:HGNC:5994]	protein_coding	1.01663	2.16082	1.3119	0.48506	1.18051	0.7648	1.83686	0.00188783	0.0691838
ENSG00000154065	ANKRD29	18	-	23598926	23662885	ankyrin repeat domain 29 [Source:HGNC Symbol;Acc:HGNC:27110]	protein_coding	8.52898	9.18008	9.16418	5.65722	7.82041	6.42974	1.34939	0.00188929	0.0691838
ENSG00000164176	EDIL3	5	-	83940554	84384793	EGF like repeats and discoidin domains 3 [Source:HGNC Symbol;Acc:HGNC:3173]	protein_coding	0.081868	0.11262	0.067212	0.132825	0.151936	0.199497	0.567225	0.00188999	0.0691838
ENSG00000167110	GOLGA2	9	-	128255829	128275995	golgin A2 [Source:HGNC Symbol;Acc:HGNC:4425]	protein_coding	63.2209	63.9557	48.4323	52.9706	55.5574	56.8667	1.06175	0.00189007	0.0691838
ENSG00000214076	CPSF1P1	22	+	32269381	32273110	cleavage and polyadenylation specific factor 1 pseudogene 1 [Source:HGNC Symbol;Acc:HGNC:19251]	processed_pseudogene	0.579539	0.404721	0.439668	0.281383	0.272401	0.177927	1.90877	0.00188665	0.0691838
ENSG00000283959	AP002851.1	8	+	102656464	102687118	vegetative cell wall protein gp1-like [Source:NCBI gene;Acc:101927245]	bidirectional_promoter_lncRNA	0.893271	0.975997	1.00801	0.523618	0.417315	0.65346	1.78976	0.00188961	0.0691838
ENSG00000131370	SH3BP5	3	-	15254853	15341368	SH3 domain binding protein 5 [Source:HGNC Symbol;Acc:HGNC:10827]	protein_coding	3.00311	2.84949	2.96048	4.80358	5.11195	4.3261	0.619626	0.0018957	0.0692605
ENSG00000259075	POC1B-GALNT4	12	-	89519408	89526262	POC1B-GALNT4 readthrough [Source:HGNC Symbol;Acc:HGNC:42957]	protein_coding	0.725474	0.014936	0.002601	0.007391	0.008238	0.012405	13.32	0.00189484	0.0692605
ENSG00000278486	YRDCP1	9	-	94432631	94433273	yrdC N(6)-threonylcarbamoyltransferase domain containing pseudogene 1 [Source:HGNC Symbol;Acc:HGNC:39919]	processed_pseudogene	0.185869	0.143061	0.194255	0.578063	0.42491	0.455519	0.371641	0.0018941	0.0692605
ENSG00000138688	KIAA1109	4	+	122152333	122362758	KIAA1109 [Source:HGNC Symbol;Acc:HGNC:26953]	protein_coding	4.44579	2.48469	5.63172	6.21495	6.77552	6.46194	0.646337	0.00189846	0.069318
ENSG00000148358	GPR107	9	+	130053426	130140169	G protein-coupled receptor 107 [Source:HGNC Symbol;Acc:HGNC:17830]	protein_coding	35.1336	32.7956	34.3632	26.1688	25.6412	25.1989	1.32819	0.00191733	0.0699636
ENSG00000283849	AC092053.2	3	+	39152906	39154723	novel transcript, antisense CSRNP1	antisense	0	0	0	0.028912	0.016365	0.017698	0.322667	0.00191865	0.0699682
ENSG00000213593	TMX2	11	+	57712600	57740973	thioredoxin related transmembrane protein 2 [Source:HGNC Symbol;Acc:HGNC:30739]	protein_coding	82.3518	81.7497	73.4156	66.1935	59.5204	46.7212	1.37736	0.00193146	0.0703914
ENSG00000129493	HEATR5A	14	-	31291791	31420582	HEAT repeat containing 5A [Source:HGNC Symbol;Acc:HGNC:20276]	protein_coding	6.41264	5.2145	7.04131	9.80595	9.05054	7.83212	0.699829	0.00193712	0.0705539
ENSG00000080947	CROCCP3	1	-	16467436	16499257	ciliary rootlet coiled-coil, rootletin pseudogene 3 [Source:HGNC Symbol;Acc:HGNC:29405]	transcribed_unprocessed_pseudogene	0.628749	0.389056	0.428906	0.624344	1.60868	1.19936	0.426501	0.00194206	0.07069
ENSG00000136059	VILL	3	+	37988059	38007188	villin like [Source:HGNC Symbol;Acc:HGNC:30906]	protein_coding	0.402557	0.71452	0.56877	1.27436	1.04081	0.860559	0.535244	0.00194505	0.0707531
ENSG00000258642	AL133371.1	14	-	20874305	20875768	novel transcript, antisense to RNASE3	antisense	0	0	0	0.043451	0.055297	0.064013	0.155633	0.0019462	0.0707531
ENSG00000262456	AC006435.1	17	+	2384847	2386664	novel transcript, antisense to MNT	antisense	0	0	0	0.045164	0.043228	0.030211	0.20188	0.00195141	0.0708983
ENSG00000272410	AC022384.1	3	+	10249372	10285796	novel transcript	protein_coding	2.28242	2.89048	0.308727	0.260129	0.723363	0.086374	5.01118	0.00196958	0.0714259
ENSG00000108825	PTGES3L-AARSD1	17	-	42950526	42980528	PTGES3L-AARSD1 readthrough [Source:HGNC Symbol;Acc:HGNC:43946]	protein_coding	0.167851	0.031954	3.10417	0.090088	0	0.035333	21.4513	0.00197181	0.0714626
ENSG00000123999	INHA	2	+	219569162	219575713	inhibin subunit alpha [Source:HGNC Symbol;Acc:HGNC:6065]	protein_coding	0.266649	0.279497	0.124822	0.552302	0.418377	0.584612	0.44217	0.00198187	0.0717385
ENSG00000242689	CNTF	11	+	58622673	58625733	ciliary neurotrophic factor [Source:HGNC Symbol;Acc:HGNC:2169]	protein_coding	0.524639	0.415393	0.560812	0.225925	0.234564	0.053055	2.81641	0.00198116	0.0717385
ENSG00000256040	PAPPA-AS1	9	-	116398157	116400606	PAPPA antisense RNA 1 [Source:HGNC Symbol;Acc:HGNC:35152]	antisense	0.019311	0.013455	0.013668	0	0	0	2.5478	0.00199095	0.0720229
ENSG00000168916	ZNF608	5	-	124636913	124748807	zinc finger protein 608 [Source:HGNC Symbol;Acc:HGNC:29238]	protein_coding	5.14315	5.35306	5.1176	6.93126	8.06199	7.3497	0.699229	0.00199242	0.0720317
ENSG00000147251	DOCK11	X	+	118495898	118686163	dedicator of cytokinesis 11 [Source:HGNC Symbol;Acc:HGNC:23483]	protein_coding	1.41774	1.40343	1.49487	2.36037	2.37265	2.2289	0.62158	0.00199436	0.0720573
ENSG00000138669	PRKG2	4	-	81087370	81215117	protein kinase cGMP-dependent 2 [Source:HGNC Symbol;Acc:HGNC:9416]	protein_coding	0.348205	0.20846	0.208115	0.402601	0.633408	0.597121	0.477882	0.00199656	0.0720924
ENSG00000083844	ZNF264	19	+	57191500	57222846	zinc finger protein 264 [Source:HGNC Symbol;Acc:HGNC:13057]	protein_coding	0.831386	0.649312	0.588957	1.31403	1.40352	0.659347	0.616295	0.00200663	0.0723669
ENSG00000188112	C6orf132	6	-	42101118	42142619	chromosome 6 open reading frame 132 [Source:HGNC Symbol;Acc:HGNC:21288]	protein_coding	33.5119	34.3733	35.5052	26.7033	29.2111	27.6836	1.23667	0.00200616	0.0723669
ENSG00000261488	TBILA	3	+	112133423	112135359	TGF-beta induced lncRNA [Source:HGNC Symbol;Acc:HGNC:53943]	antisense	0.751426	0.431551	0.595802	1.11536	1.13338	1.30222	0.50511	0.00201091	0.0724767
ENSG00000185022	MAFF	22	+	38200767	38216511	MAF bZIP transcription factor F [Source:HGNC Symbol;Acc:HGNC:6780]	protein_coding	4.8207	17.7739	4.10668	3.61895	3.30694	3.72392	2.50297	0.00201717	0.0726105
ENSG00000248334	WHAMMP2	15	+	28737583	28759204	WAS protein homolog associated with actin, golgi membranes and microtubules pseudogene 2 [Source:HGNC Symbol;Acc:HGNC:32360]	transcribed_unprocessed_pseudogene	0.24832	0.172587	0.240253	0.527395	0.485431	0.366304	0.490487	0.00201833	0.0726105
ENSG00000254682	AP002387.1	11	+	71448674	71452157	novel transcript	antisense	1.44406	1.0344	1.26462	2.54396	2.3966	2.2811	0.520306	0.00201619	0.0726105
ENSG00000162769	FLVCR1	1	+	212858255	212899363	feline leukemia virus subgroup C cellular receptor 1 [Source:HGNC Symbol;Acc:HGNC:24682]	protein_coding	1.41838	1.44025	1.72729	3.22372	2.53644	2.54789	0.553597	0.00202122	0.0726508
ENSG00000177700	POLR2L	11	-	837356	842545	RNA polymerase II subunit L [Source:HGNC Symbol;Acc:HGNC:9199]	protein_coding	212.93	230.762	186.765	162.843	148.452	153.08	1.35762	0.00202317	0.0726508
ENSG00000197181	PIWIL2	8	+	22275297	22357563	piwi like RNA-mediated gene silencing 2 [Source:HGNC Symbol;Acc:HGNC:17644]	protein_coding	0.207758	0.274802	0.129931	0.088516	0.031484	0.032208	3.52614	0.00202258	0.0726508
ENSG00000275450	AL845472.1	9	+	41276280	41282846	novel transcript	lincRNA	0.045735	0.038067	0	0	0	0	3.7934	0.00203498	0.0730304
ENSG00000130147	SH3BP4	2	+	234951973	235055714	SH3 domain binding protein 4 [Source:HGNC Symbol;Acc:HGNC:10826]	protein_coding	13.0881	8.10811	8.64302	6.84475	6.58822	7.78868	1.4055	0.00203672	0.0730479
ENSG00000258469	CHMP4BP1	14	+	55298644	55299231	charged multivesicular body protein 4B pseudogene 1 [Source:HGNC Symbol;Acc:HGNC:43616]	processed_pseudogene	0.153627	0.270549	0.146932	0	0.032045	0.054719	5.14806	0.002038	0.0730493
ENSG00000171992	SYNPO	5	+	150601080	150659220	synaptopodin [Source:HGNC Symbol;Acc:HGNC:30672]	protein_coding	23.1058	21.1638	22.7627	18.5925	14.5653	14.7506	1.39893	0.00204351	0.0732021
ENSG00000204758	AC008429.1	5	-	172954786	172959392	uncharacterized LOC100268168 [Source:NCBI gene;Acc:100268168]	antisense	0.193928	0.161117	0.209233	0.341723	0.482951	0.450908	0.455182	0.00204714	0.0732873
ENSG00000240429	LRRFIP1P1	3	-	179259028	179261273	LRR binding FLII interacting protein 1 pseudogene 1 [Source:HGNC Symbol;Acc:HGNC:32937]	processed_pseudogene	1.11388	0.925867	1.35065	1.74593	2.3422	2.18414	0.542725	0.00204966	0.0733327
ENSG00000131233	GJA9	1	-	38874451	38881587	gap junction protein alpha 9 [Source:HGNC Symbol;Acc:HGNC:19155]	protein_coding	0.168402	0.09426	0.052611	0	0.031249	0	5.6372	0.00205387	0.0734385
ENSG00000005486	RHBDD2	7	+	75842602	75888926	rhomboid domain containing 2 [Source:HGNC Symbol;Acc:HGNC:23082]	protein_coding	73.8031	87.5241	76.314	56.3249	59.6072	58.7212	1.36058	0.00206065	0.0736249
ENSG00000135272	MDFIC	7	+	114922154	115019202	MyoD family inhibitor domain containing [Source:HGNC Symbol;Acc:HGNC:28870]	protein_coding	22.5154	23.2781	15.2162	24.4788	22.5817	43.0633	0.677062	0.00206284	0.0736249
ENSG00000138640	FAM13A	4	-	88725955	89111398	family with sequence similarity 13 member A [Source:HGNC Symbol;Acc:HGNC:19367]	protein_coding	2.01946	1.47086	2.29692	3.08315	3.2703	3.5851	0.583559	0.00206195	0.0736249
ENSG00000173889	PHC3	3	-	170086732	170181749	polyhomeotic homolog 3 [Source:HGNC Symbol;Acc:HGNC:15682]	protein_coding	5.44565	6.05892	5.27206	8.0547	8.42384	7.11341	0.711484	0.00206458	0.0736422
ENSG00000186205	MARC1	1	+	220786759	220819657	mitochondrial amidoxime reducing component 1 [Source:HGNC Symbol;Acc:HGNC:26189]	protein_coding	0.180032	0.266545	0.249312	0.527947	0.816309	0.356272	0.419461	0.00206664	0.0736708
ENSG00000275591	XKR5	8	-	6808517	6835644	XK related 5 [Source:HGNC Symbol;Acc:HGNC:20782]	protein_coding	0.032231	0.016251	0.020531	0.05552	0.063659	0.088092	0.417299	0.0020686	0.0736957
ENSG00000186226	LCE1E	1	+	152786214	152788426	late cornified envelope 1E [Source:HGNC Symbol;Acc:HGNC:29466]	protein_coding	0	0.110894	0.172109	0	0	0	10.4334	0.002074	0.0738434
ENSG00000107771	CCSER2	10	+	84328558	84518521	coiled-coil serine rich protein 2 [Source:HGNC Symbol;Acc:HGNC:29197]	protein_coding	2.79468	2.15641	2.55562	3.63499	4.01403	3.60888	0.66768	0.0020789	0.0739729
ENSG00000104218	CSPP1	8	+	67062426	67196263	centrosome and spindle pole associated protein 1 [Source:HGNC Symbol;Acc:HGNC:26193]	protein_coding	3.826	3.60273	4.09187	5.81125	6.23674	5.78587	0.64659	0.00208458	0.0741303
ENSG00000153815	CMIP	16	+	81445170	81711762	c-Maf inducing protein [Source:HGNC Symbol;Acc:HGNC:24319]	protein_coding	8.6779	8.64634	15.6259	6.7973	7.15467	6.42626	1.61602	0.0021007	0.0746581
ENSG00000102962	CCL22	16	+	57358772	57366190	C-C motif chemokine ligand 22 [Source:HGNC Symbol;Acc:HGNC:10621]	protein_coding	0.117942	0.143609	0.163414	0.045335	0	0.036214	4.07861	0.0021203	0.0753092
ENSG00000177627	C12orf54	12	+	48482498	48496386	chromosome 12 open reading frame 54 [Source:HGNC Symbol;Acc:HGNC:28553]	protein_coding	0.22746	0.22702	0.159267	0.012245	0.015239	0.068505	5.10955	0.00215101	0.0763277
ENSG00000227507	LTB	6	-	31580525	31582522	lymphotoxin beta [Source:HGNC Symbol;Acc:HGNC:6711]	protein_coding	32.1183	36.5355	34.9433	22.0741	21.9685	26.0565	1.47766	0.00215158	0.0763277
ENSG00000128604	IRF5	7	+	128937612	128950035	interferon regulatory factor 5 [Source:HGNC Symbol;Acc:HGNC:6120]	protein_coding	2.31194	2.20239	2.29482	4.40272	4.14264	5.15403	0.498139	0.00215965	0.0765679
ENSG00000154188	ANGPT1	8	-	107249482	107498055	angiopoietin 1 [Source:HGNC Symbol;Acc:HGNC:484]	protein_coding	0.468289	0.448936	0.408586	0.816903	0.688959	0.839637	0.570748	0.00216777	0.0768092
ENSG00000189377	CXCL17	19	-	42428288	42443048	C-X-C motif chemokine ligand 17 [Source:HGNC Symbol;Acc:HGNC:19232]	protein_coding	4.29618	4.73183	4.54835	9.23802	5.75312	9.63692	0.551802	0.00217576	0.0769992
ENSG00000175592	FOSL1	11	-	65892049	65900573	FOS like 1, AP-1 transcription factor subunit [Source:HGNC Symbol;Acc:HGNC:13718]	protein_coding	30.2277	35.2223	34.8441	25.158	20.7071	25.9901	1.39562	0.00218664	0.0773376
ENSG00000228288	PCAT6	1	+	202810954	202812156	prostate cancer associated transcript 6 [Source:HGNC Symbol;Acc:HGNC:43714]	antisense	1.84725	2.18096	1.76677	1.03032	1.10491	1.12066	1.77273	0.00219442	0.0775662
ENSG00000150656	CNDP1	18	+	74534440	74587212	carnosine dipeptidase 1 [Source:HGNC Symbol;Acc:HGNC:20675]	protein_coding	0.080891	0.015405	0.015694	0	0	0	4.733	0.0022048	0.0778392
ENSG00000259642	ST20-AS1	15	+	79922771	79926993	ST20 antisense RNA 1 [Source:HGNC Symbol;Acc:HGNC:27521]	antisense	0.726162	0.74056	0.716152	0.40712	0.512719	0.392275	1.6488	0.00220374	0.0778392
ENSG00000074416	MGLL	3	-	127689062	128052190	monoglyceride lipase [Source:HGNC Symbol;Acc:HGNC:17038]	protein_coding	30.8121	28.1443	26.1792	21.9305	20.9396	21.5262	1.32191	0.00221013	0.0779805
ENSG00000161921	CXCL16	17	-	4733526	4739922	C-X-C motif chemokine ligand 16 [Source:HGNC Symbol;Acc:HGNC:16642]	protein_coding	7.9262	6.87809	7.90479	5.22008	5.14903	5.324	1.44622	0.00221352	0.0780063
ENSG00000213235	EEF1A1P16	12	+	16990670	16992083	eukaryotic translation elongation factor 1 alpha 1 pseudogene 16 [Source:HGNC Symbol;Acc:HGNC:37889]	processed_pseudogene	0	0	0.006789	0.030834	0.047692	0.060527	0.217618	0.00221271	0.0780063
ENSG00000276248	AL442125.1	13	+	113527260	113530621	novel transcript, sense intronic to TMCO3	sense_intronic	0.135843	0.143564	0.135428	0.255444	0.271438	0.294888	0.522248	0.00221564	0.0780342
ENSG00000137106	GRHPR	9	+	37422666	37436990	glyoxylate and hydroxypyruvate reductase [Source:HGNC Symbol;Acc:HGNC:4570]	protein_coding	72.2982	73.9264	75.5156	48.4127	55.8514	55.2098	1.39037	0.00222221	0.0782187
ENSG00000185338	SOCS1	16	-	11254405	11256200	suppressor of cytokine signaling 1 [Source:HGNC Symbol;Acc:HGNC:19383]	protein_coding	5.8965	7.536	7.21368	4.82291	4.63543	4.42776	1.48577	0.00222572	0.0782654
ENSG00000230975	AC012355.1	2	-	80699388	80870190	novel transcript	lincRNA	0	0	0.029709	0.099353	0.153037	0.081945	0.163885	0.00222684	0.0782654
ENSG00000264801	ERVFRD-3	9	+	21929457	21931073	endogenous retrovirus group FRD member 3 [Source:HGNC Symbol;Acc:HGNC:49792]	transcribed_processed_pseudogene	0.019945	0.003372	0.001684	0.019598	0.131415	0.169771	0.156794	0.00222754	0.0782654
ENSG00000115353	TACR1	2	-	75046463	75199700	tachykinin receptor 1 [Source:HGNC Symbol;Acc:HGNC:11526]	protein_coding	0.019284	0.045454	0.011506	0	0	0.006488	2.91175	0.00223076	0.0783314
ENSG00000165006	UBAP1	9	+	34179005	34252523	ubiquitin associated protein 1 [Source:HGNC Symbol;Acc:HGNC:12461]	protein_coding	41.8991	44.1273	44.9287	32.4114	29.008	31.7753	1.40505	0.00223236	0.0783409
ENSG00000130956	HABP4	9	+	96450201	96491336	hyaluronan binding protein 4 [Source:HGNC Symbol;Acc:HGNC:17062]	protein_coding	17.6344	19.9232	19.7082	26.9591	29.9509	28.0288	0.674316	0.00224209	0.0785882
ENSG00000229951	FLJ31356	2	-	28384409	28394672	uncharacterized protein FLJ31356 [Source:NCBI gene;Acc:403150]	antisense	0.383748	0.282182	0.373996	0.214307	0.166466	0.159978	1.87459	0.00224182	0.0785882
ENSG00000132938	MTUS2	13	+	28820348	29505947	microtubule associated scaffold protein 2 [Source:HGNC Symbol;Acc:HGNC:20595]	protein_coding	0	0.004497	0	0.019788	0.041631	0.017047	0.318044	0.00225254	0.0789075
ENSG00000183308	AC005037.1	2	+	200963263	201009102	novel transcript	antisense	0	0	0.134638	0.575965	0.214088	0.56588	0.118792	0.00225761	0.0790379
ENSG00000100814	CCNB1IP1	14	-	20311368	20333312	cyclin B1 interacting protein 1 [Source:HGNC Symbol;Acc:HGNC:19437]	protein_coding	16.3297	26.8891	19.1804	12.7389	13.5546	12.9225	1.59071	0.0022594	0.0790534
ENSG00000180891	CUEDC1	17	-	57861243	57955323	CUE domain containing 1 [Source:HGNC Symbol;Acc:HGNC:31350]	protein_coding	31.9625	29.3754	32.0293	22.3287	22.0923	26.6033	1.31445	0.00226291	0.0791291
ENSG00000197774	EME2	16	+	1773207	1781708	essential meiotic structure-specific endonuclease subunit 2 [Source:HGNC Symbol;Acc:HGNC:27289]	protein_coding	2.58921	2.6998	2.52874	1.99469	2.05173	1.59758	1.38311	0.00226825	0.0792684
ENSG00000174749	FAM241A	4	+	112145397	112195256	family with sequence similarity 241 member A [Source:HGNC Symbol;Acc:HGNC:26813]	protein_coding	1.04171	0.875403	0.947471	1.54787	1.53737	1.50288	0.626788	0.00227557	0.0793354
ENSG00000250508	AP000808.1	11	+	68870664	68874542	uncharacterized LOC105369364 [Source:NCBI gene;Acc:105369364]	lincRNA	0.073798	0.076847	0.147114	0.285182	0.223715	0.220073	0.431847	0.0022745	0.0793354
ENSG00000261611	AC010547.4	16	-	71447600	71489311	novel transcript	protein_coding	0.149128	0.090884	0.406744	0.143137	1.79164	1.52474	0.19394	0.00227244	0.0793354
ENSG00000266850	AC090912.2	18	-	22723491	22907721	uncharacterized LOC101927571 [Source:NCBI gene;Acc:101927571]	antisense	2.33692	3.08054	3.30793	1.69551	1.72736	1.07122	1.93528	0.002275	0.0793354
ENSG00000252690	AC105339.2	15	+	82752884	82757208	TEC	processed_transcript	0.123156	0.187854	0.173659	0.327382	0.34095	0.297475	0.516836	0.00227914	0.0794126
ENSG00000198554	WDHD1	14	-	54938950	55027105	WD repeat and HMG-box DNA binding protein 1 [Source:HGNC Symbol;Acc:HGNC:23170]	protein_coding	2.09702	1.84374	1.86509	3.3724	2.78323	2.96912	0.637467	0.00228095	0.0794284
ENSG00000198513	ATL1	14	+	50532509	50633068	atlastin GTPase 1 [Source:HGNC Symbol;Acc:HGNC:11231]	protein_coding	0.182794	0.197466	0.182345	0.275977	0.293406	0.669387	0.46707	0.00228306	0.0794548
ENSG00000269959	SPACA6P-AS	19	-	51685363	51693456	SPACA6P antisense RNA [Source:HGNC Symbol;Acc:HGNC:49383]	lincRNA	0	0.030442	0.052242	0.139694	0.174503	0.166844	0.220499	0.00229589	0.0798539
ENSG00000149050	ZNF214	11	-	6999318	7020368	zinc finger protein 214 [Source:HGNC Symbol;Acc:HGNC:13006]	protein_coding	0.064534	0.07232	0.072861	0.149454	0.416022	0.414265	0.237402	0.00231698	0.0804642
ENSG00000150054	MPP7	10	-	28050993	28334486	membrane palmitoylated protein 7 [Source:HGNC Symbol;Acc:HGNC:26542]	protein_coding	1.06804	1.10779	0.979798	0.655596	0.719879	0.636678	1.55994	0.002317	0.0804642
ENSG00000204963	PCDHA7	5	+	140834248	141012344	protocadherin alpha 7 [Source:HGNC Symbol;Acc:HGNC:8673]	protein_coding	0	0	0	0.022722	0.010182	0.011011	0.405872	0.00231755	0.0804642
ENSG00000134326	CMPK2	2	-	6840570	6866635	cytidine/uridine monophosphate kinase 2 [Source:HGNC Symbol;Acc:HGNC:27015]	protein_coding	4.63612	3.43354	3.43133	2.49137	2.97386	2.13696	1.51084	0.00233176	0.0809098
ENSG00000261104	AC093904.4	2	+	9106593	9109865	novel transcript	lincRNA	0.009833	0.017149	0.010231	0	0	0	2.24043	0.00233465	0.080962
ENSG00000184840	TMED9	5	+	177592158	177596124	transmembrane p24 trafficking protein 9 [Source:HGNC Symbol;Acc:HGNC:24878]	protein_coding	172.569	153.558	156.194	126.472	126.284	103.851	1.3525	0.00233761	0.081017
ENSG00000225398	PGM5P4	2	+	113541937	113563298	phosphoglucomutase 5 pseudogene 4 [Source:HGNC Symbol;Acc:HGNC:49605]	unprocessed_pseudogene	0	0	0	0.05917	0.055906	0.168051	0.0958078	0.00234105	0.0810882
ENSG00000231466	AL022324.2	22	-	25349543	25350322	PHD finger protein 10 (PHF10) pseudogene	processed_pseudogene	0.248402	0.259997	0.245857	0.570022	0.71378	0.514523	0.428948	0.00234479	0.08117
ENSG00000188933	USP32P1	17	+	16786489	16804455	ubiquitin specific peptidase 32 pseudogene 1 [Source:HGNC Symbol;Acc:HGNC:43570]	transcribed_unprocessed_pseudogene	0.00858	0.007934	0.017855	0.054873	0.07994	0.093591	0.249102	0.00235133	0.0813484
ENSG00000268066	FMR1-AS1	X	-	147909431	147911817	FMR1 antisense RNA 1 [Source:HGNC Symbol;Acc:HGNC:39081]	processed_transcript	0.026967	0.014815	0.013374	0.062706	0.061073	0.163394	0.268484	0.002365	0.081773
ENSG00000133424	LARGE1	22	-	33162226	33922841	LARGE xylosyl- and glucuronyltransferase 1 [Source:HGNC Symbol;Acc:HGNC:6511]	protein_coding	1.42255	1.41912	1.20605	0.85784	1.00126	0.817094	1.50681	0.0023773	0.0821016
ENSG00000180917	CMTR2	16	-	71281389	71289715	cap methyltransferase 2 [Source:HGNC Symbol;Acc:HGNC:25635]	protein_coding	4.18548	3.73071	4.43439	7.22769	7.13972	6.65025	0.588216	0.00237643	0.0821016
ENSG00000247373	AC055713.1	12	-	123575891	123585115	novel transcript	lincRNA	0.07587	0.078958	0.123206	0.156825	0.243525	0.191615	0.495259	0.0023873	0.0823982
ENSG00000168394	TAP1	6	-	32845209	32853978	transporter 1, ATP binding cassette subfamily B member [Source:HGNC Symbol;Acc:HGNC:43]	protein_coding	43.9731	48.1593	39.8298	33.6644	30.9095	31.6754	1.37093	0.00239811	0.0827228
ENSG00000124225	PMEPA1	20	-	57648392	57711536	prostate transmembrane protein, androgen induced 1 [Source:HGNC Symbol;Acc:HGNC:14107]	protein_coding	50.2357	50.5259	48.3368	38.7867	38.2404	38.0883	1.29513	0.00241261	0.0831741
ENSG00000188647	PTAR1	9	-	69709522	69759959	protein prenyltransferase alpha subunit repeat containing 1 [Source:HGNC Symbol;Acc:HGNC:30449]	protein_coding	5.92407	3.99603	5.35315	8.60717	8.09364	7.97126	0.619513	0.00241846	0.0833268
ENSG00000157578	LCA5L	21	-	39405844	39445805	LCA5L, lebercilin like [Source:HGNC Symbol;Acc:HGNC:1255]	protein_coding	0.682438	0.56162	0.506029	1.00129	0.955497	1.15862	0.565932	0.0024276	0.0835926
ENSG00000166004	CEP295	11	+	93661639	93730358	centrosomal protein 295 [Source:HGNC Symbol;Acc:HGNC:29366]	protein_coding	3.28596	2.35657	3.25648	4.0944	4.75346	4.72019	0.656639	0.00243415	0.0837198
ENSG00000196139	AKR1C3	10	+	5035354	5107686	aldo-keto reductase family 1 member C3 [Source:HGNC Symbol;Acc:HGNC:386]	protein_coding	42.8352	47.4367	42.1811	84.6432	58.632	81.5719	0.589135	0.0024333	0.0837198
ENSG00000188681	TEKT4P2	21	-	9068361	9129752	tektin 4 pseudogene 2 [Source:HGNC Symbol;Acc:HGNC:40046]	transcribed_unprocessed_pseudogene	0.517697	0.394212	0.418293	0.231918	0.254406	0.17461	1.96864	0.002436	0.0837344
ENSG00000166819	PLIN1	15	-	89664365	89679427	perilipin 1 [Source:HGNC Symbol;Acc:HGNC:9076]	protein_coding	0.476283	0.428041	0.447031	0.785424	0.864511	0.753543	0.567646	0.0024434	0.0839396
ENSG00000116539	ASH1L	1	-	155335268	155562807	ASH1 like histone lysine methyltransferase [Source:HGNC Symbol;Acc:HGNC:19088]	protein_coding	6.90878	5.98758	7.17898	9.35788	10.1276	9.9497	0.682342	0.00244867	0.0840715
ENSG00000138658	ZGRF1	4	-	112539333	112636995	zinc finger GRF-type containing 1 [Source:HGNC Symbol;Acc:HGNC:25654]	protein_coding	1.30037	0.821421	1.43975	1.87211	2.35973	2.54489	0.527646	0.00245493	0.0841971
ENSG00000171431	KRT20	17	-	40875941	40885227	keratin 20 [Source:HGNC Symbol;Acc:HGNC:20412]	protein_coding	0.208248	0.207086	0.173507	0.358881	0.308623	0.367641	0.580992	0.0024554	0.0841971
ENSG00000249590	AC004832.3	22	+	30409255	30428990	novel SEC14-like 2 (S. cerevisiae) (SEC14L2) and mitochondrial protein 18 kDa (MTP18) protein	protein_coding	0	0	0.053044	1.04077	0.050685	0.05904	0.0703468	0.00245663	0.0841971
ENSG00000265413	AP001094.2	18	+	8402847	8405161	novel transcript, sense intronic to PTPRM	sense_intronic	0.104642	0.091258	0.115046	0.193828	0.223918	0.316977	0.445842	0.00246494	0.0844325
ENSG00000090530	P3H2	3	-	189956728	190122437	prolyl 3-hydroxylase 2 [Source:HGNC Symbol;Acc:HGNC:19317]	protein_coding	42.4738	43.7513	43.3137	63.6534	61.144	60.074	0.700745	0.00247106	0.0845927
ENSG00000154642	C21orf91	21	-	17788967	17819386	chromosome 21 open reading frame 91 [Source:HGNC Symbol;Acc:HGNC:16459]	protein_coding	2.51087	2.41252	2.10322	5.10051	3.61731	4.00343	0.553405	0.00248574	0.0850457
ENSG00000162779	AXDND1	1	+	179365720	179554735	axonemal dynein light chain domain containing 1 [Source:HGNC Symbol;Acc:HGNC:26564]	protein_coding	0.017674	0.168058	0.061602	0.300855	0.28913	0.537073	0.239689	0.00249028	0.0851409
ENSG00000249196	TMEM132D-AS1	12	+	129109629	129113294	TMEM132D antisense RNA 1 [Source:HGNC Symbol;Acc:HGNC:27466]	antisense	0.213893	0.325529	0.111015	0.280739	0.796271	0.460948	0.433964	0.00249143	0.0851409
ENSG00000275052	PPP4R3B	2	-	55547292	55618880	protein phosphatase 4 regulatory subunit 3B [Source:HGNC Symbol;Acc:HGNC:29267]	protein_coding	17.1545	16.6279	17.2773	23.8986	24.2628	23.358	0.714048	0.00250101	0.0854188
ENSG00000110955	ATP5F1B	12	-	56638175	56646068	ATP synthase F1 subunit beta [Source:HGNC Symbol;Acc:HGNC:830]	protein_coding	228.387	302.937	325.764	245.188	174.22	180.171	1.42946	0.0025066	0.0855597
ENSG00000163714	U2SURP	3	+	142964497	143060546	U2 snRNP associated SURP domain containing [Source:HGNC Symbol;Acc:HGNC:30855]	protein_coding	16.8941	12.7189	12.3382	22.799	24.6254	19.5422	0.626617	0.00251548	0.085813
ENSG00000143761	ARF1	1	+	228082660	228099212	ADP ribosylation factor 1 [Source:HGNC Symbol;Acc:HGNC:652]	protein_coding	239.101	246.815	243.844	194.213	181.103	182.86	1.30738	0.00251841	0.0858629
ENSG00000278811	LINC00624	1	-	147258885	147517875	long intergenic non-protein coding RNA 624 [Source:HGNC Symbol;Acc:HGNC:44254]	antisense	0.911557	0.751237	0.787552	0.470618	0.530091	0.482814	1.63879	0.00252274	0.0859608
ENSG00000183250	LINC01547	21	-	44932814	44939913	long intergenic non-protein coding RNA 1547 [Source:HGNC Symbol;Acc:HGNC:15707]	lincRNA	2.24419	2.19321	1.93651	1.37119	1.66236	1.30632	1.46547	0.00252917	0.0861297
ENSG00000145287	PLAC8	4	-	83090048	83137075	placenta specific 8 [Source:HGNC Symbol;Acc:HGNC:19254]	protein_coding	0.809767	0.544107	0.775185	1.43775	1.20721	1.70077	0.493417	0.00253195	0.0861743
ENSG00000178562	CD28	2	+	203706475	203738912	CD28 molecule [Source:HGNC Symbol;Acc:HGNC:1653]	protein_coding	0.134461	0.115277	0.149387	0.041416	0.082663	0.057169	2.03138	0.00253919	0.0863709
ENSG00000226891	LINC01359	1	-	64972225	65002489	long intergenic non-protein coding RNA 1359 [Source:HGNC Symbol;Acc:HGNC:50591]	processed_transcript	0.001328	0	0	0.030774	0.012471	0.027391	0.3113	0.00254826	0.0866292
ENSG00000237522	NONOP2	2	-	60936819	60938049	non-POU domain containing, octamer-binding pseudogene 2 [Source:HGNC Symbol;Acc:HGNC:42032]	processed_pseudogene	0	0	0.036996	0.067239	0.161687	0.150899	0.163475	0.00255128	0.0866813
ENSG00000005001	PRSS22	16	-	2852727	2858170	serine protease 22 [Source:HGNC Symbol;Acc:HGNC:14368]	protein_coding	2.49183	2.15232	1.37129	0.932855	1.0364	1.26684	1.85097	0.00255463	0.0867296
ENSG00000117598	PLPPR5	1	-	98890245	99005032	phospholipid phosphatase related 5 [Source:HGNC Symbol;Acc:HGNC:31703]	protein_coding	0.03691	0	0.023894	0	0	0	3.0268	0.00255713	0.0867296
ENSG00000139631	CSAD	12	-	53157663	53180909	cysteine sulfinic acid decarboxylase [Source:HGNC Symbol;Acc:HGNC:18966]	protein_coding	5.84005	3.99431	4.15479	7.35953	7.36983	6.72382	0.652564	0.00255691	0.0867296
ENSG00000158163	DZIP1L	3	-	138061990	138115818	DAZ interacting zinc finger protein 1 like [Source:HGNC Symbol;Acc:HGNC:26551]	protein_coding	2.34868	1.4976	1.64983	3.02393	3.48417	3.53307	0.548706	0.00256002	0.0867773
ENSG00000107938	EDRF1	10	+	125719515	125764143	erythroid differentiation regulatory factor 1 [Source:HGNC Symbol;Acc:HGNC:24640]	protein_coding	2.15842	1.93552	2.546	3.10225	3.13988	2.98416	0.720585	0.0025623	0.0868046
ENSG00000149260	CAPN5	11	+	77066941	77126155	calpain 5 [Source:HGNC Symbol;Acc:HGNC:1482]	protein_coding	53.6243	49.7072	58.0118	33.0679	39.7773	44.9634	1.36944	0.0025654	0.0868594
ENSG00000155744	FAM126B	2	-	200973718	201071671	family with sequence similarity 126 member B [Source:HGNC Symbol;Acc:HGNC:28593]	protein_coding	1.69751	1.82211	1.67192	3.29539	3.13869	3.06963	0.547692	0.00256913	0.0869357
ENSG00000182912	TSPEAR-AS2	21	+	44517216	44525952	TSPEAR antisense RNA 2 [Source:HGNC Symbol;Acc:HGNC:16428]	antisense	0.499568	0.493799	0.764475	0.280427	0.352677	0.390739	1.6965	0.00259054	0.0875636
ENSG00000267296	CEBPA-DT	19	+	33302857	33305054	CEBPA divergent transcript [Source:HGNC Symbol;Acc:HGNC:25710]	antisense	0.294294	0.326347	0.419931	0.665348	0.736346	0.617929	0.522326	0.00259067	0.0875636
ENSG00000166313	APBB1	11	-	6395124	6419414	amyloid beta precursor protein binding family B member 1 [Source:HGNC Symbol;Acc:HGNC:581]	protein_coding	0.035934	0	0.056245	0	0	0	4.07263	0.00260222	0.0879033
ENSG00000135744	AGT	1	-	230702523	230714297	angiotensinogen [Source:HGNC Symbol;Acc:HGNC:333]	protein_coding	1.62358	1.47839	1.42678	2.51385	2.36384	2.76223	0.594367	0.00261338	0.0881852
ENSG00000181827	RFX7	15	-	56087280	56243266	regulatory factor X7 [Source:HGNC Symbol;Acc:HGNC:25777]	protein_coding	1.8217	1.55726	1.856	2.56999	2.8388	2.70151	0.646777	0.00261357	0.0881852
ENSG00000197889	MEIG1	10	+	14959439	14988050	meiosis/spermiogenesis associated 1 [Source:HGNC Symbol;Acc:HGNC:23429]	protein_coding	0.311637	0.420068	0.336544	0.128117	0	0.102318	4.21698	0.00261645	0.0882315
ENSG00000247596	TWF2	3	-	52228610	52239260	twinfilin actin binding protein 2 [Source:HGNC Symbol;Acc:HGNC:9621]	protein_coding	29.1638	32.1881	29.5874	22.594	21.1355	22.3939	1.37513	0.00262068	0.0883233
ENSG00000245146	MALINC1	5	-	140072857	140108630	mitosis associated long intergenic non-coding RNA 1 [Source:HGNC Symbol;Acc:HGNC:49009]	antisense	0.318947	0.280517	0.30466	0.77248	0.716412	0.730276	0.41532	0.00262237	0.0883295
ENSG00000249855	EEF1A1P19	5	-	43495073	43496454	eukaryotic translation elongation factor 1 alpha 1 pseudogene 19 [Source:HGNC Symbol;Acc:HGNC:37892]	processed_pseudogene	0.425484	0.801724	0.881029	1.5335	1.5856	1.33775	0.476556	0.00262438	0.0883467
ENSG00000133985	TTC9	14	+	70641787	70675360	tetratricopeptide repeat domain 9 [Source:HGNC Symbol;Acc:HGNC:20267]	protein_coding	6.56949	7.19857	7.42631	4.6923	5.19355	5.10327	1.41316	0.00262962	0.0884723
ENSG00000044574	HSPA5	9	-	125234853	125241330	heat shock protein family A (Hsp70) member 5 [Source:HGNC Symbol;Acc:HGNC:5238]	protein_coding	397.979	424.979	401.02	304.053	317.43	318.481	1.30214	0.00264479	0.0889317
ENSG00000149218	ENDOD1	11	+	95089810	95132645	endonuclease domain containing 1 [Source:HGNC Symbol;Acc:HGNC:29129]	protein_coding	6.29425	5.70444	6.03073	9.16569	9.09766	8.98308	0.662089	0.00264838	0.0890013
ENSG00000177679	SRRM3	7	+	76201900	76287288	serine/arginine repetitive matrix 3 [Source:HGNC Symbol;Acc:HGNC:26729]	protein_coding	16.1936	15.5513	14.5773	11.3692	10.8919	11.236	1.38253	0.00265154	0.0890566
ENSG00000100302	RASD2	22	+	35540868	35554001	RASD family member 2 [Source:HGNC Symbol;Acc:HGNC:18229]	protein_coding	0.870969	0.870758	0.908588	1.65193	1.40154	1.43542	0.593136	0.0026617	0.0893465
ENSG00000101150	TPD52L2	20	+	63865228	63891545	tumor protein D52 like 2 [Source:HGNC Symbol;Acc:HGNC:12007]	protein_coding	56.7073	115.129	57.3425	46.695	47.528	46.7942	1.62505	0.00266531	0.0893614
ENSG00000225760	LINC00431	13	+	110965704	110990579	long intergenic non-protein coding RNA 431 [Source:HGNC Symbol;Acc:HGNC:42766]	transcribed_unprocessed_pseudogene	0.127504	0	0.101092	0.600247	0.137706	0.23338	0.258252	0.00266823	0.0893614
ENSG00000260285	AL133367.1	14	-	103525010	103529072	novel transcript, antisense to TRMT61A	antisense	0.318697	0.310443	0.324951	0.640126	0.549898	0.516988	0.566542	0.00266472	0.0893614
ENSG00000189045	ANKDD1B	5	+	75611459	75671846	ankyrin repeat and death domain containing 1B [Source:HGNC Symbol;Acc:HGNC:32525]	protein_coding	0.036902	0.048465	0.06913	0.151216	0.282401	0.261654	0.254384	0.00267685	0.089599
ENSG00000204291	COL15A1	9	+	98943179	99070792	collagen type XV alpha 1 chain [Source:HGNC Symbol;Acc:HGNC:2192]	protein_coding	0.57551	0.436326	0.554327	0.335604	0.313935	0.297668	1.63339	0.00268064	0.0896746
ENSG00000075539	FRYL	4	-	48497361	48780322	FRY like transcription coactivator [Source:HGNC Symbol;Acc:HGNC:29127]	protein_coding	3.49477	4.45582	5.50166	5.91102	4.41474	5.57559	0.846272	0.00268455	0.0897542
ENSG00000117602	RCAN3	1	+	24502351	24541040	RCAN family member 3 [Source:HGNC Symbol;Acc:HGNC:3042]	protein_coding	2.57996	2.44905	2.04775	6.82761	6.86092	2.95809	0.426151	0.00269202	0.0899527
ENSG00000186815	TPCN1	12	+	113221050	113298585	two pore segment channel 1 [Source:HGNC Symbol;Acc:HGNC:18182]	protein_coding	20.0186	18.5994	19.5481	15.7222	14.4226	14.9137	1.29071	0.00269543	0.0900156
ENSG00000110446	SLC15A3	11	-	60937084	60952530	solute carrier family 15 member 3 [Source:HGNC Symbol;Acc:HGNC:18068]	protein_coding	2.5811	3.57424	2.08654	1.77997	1.66686	1.64709	1.61437	0.0027001	0.0900687
ENSG00000233997	LINC01425	21	+	21746973	21797415	long intergenic non-protein coding RNA 1425 [Source:HGNC Symbol;Acc:HGNC:50733]	lincRNA	2.82765	3.01082	1.72714	1.28376	1.08554	1.40982	1.99406	0.00269886	0.0900687
ENSG00000173852	DPY19L1	7	-	34928876	35038271	dpy-19 like C-mannosyltransferase 1 [Source:HGNC Symbol;Acc:HGNC:22205]	protein_coding	30.2952	26.0131	29.2092	45.7134	40.5299	40.9589	0.672373	0.00271525	0.0904949
ENSG00000267680	ZNF224	19	+	44094339	44109886	zinc finger protein 224 [Source:HGNC Symbol;Acc:HGNC:13017]	protein_coding	4.4838	3.0356	4.48356	6.84936	6.50932	8.02523	0.561923	0.00271596	0.0904949
ENSG00000101017	CD40	20	+	46118272	46129863	CD40 molecule [Source:HGNC Symbol;Acc:HGNC:11919]	protein_coding	0.037168	0.096393	0.104069	0.019156	0	0.018566	3.95189	0.0027189	0.0905105
ENSG00000255835	AL117348.2	1	-	225886696	225924278	novel protein	protein_coding	0	0	0	0.709695	0	0	0.0405573	0.00271951	0.0905105
ENSG00000132554	RGS22	8	-	99960936	100131268	regulator of G protein signaling 22 [Source:HGNC Symbol;Acc:HGNC:24499]	protein_coding	0.065654	0.081321	0.099125	0.033846	0.02904	0.041008	2.06208	0.00272702	0.090709
ENSG00000163995	ABLIM2	4	-	7965310	8158832	actin binding LIM protein family member 2 [Source:HGNC Symbol;Acc:HGNC:19195]	protein_coding	1.56843	1.19648	1.36894	0.924693	0.653654	0.647591	1.84573	0.00274592	0.0912858
ENSG00000183032	SLC25A21	14	-	36678431	37172866	solute carrier family 25 member 21 [Source:HGNC Symbol;Acc:HGNC:14411]	protein_coding	0.393527	0.484391	0.374541	0.685483	0.819003	0.536218	0.619335	0.0027568	0.0915958
ENSG00000169213	RAB3B	1	-	51907956	51990764	RAB3B, member RAS oncogene family [Source:HGNC Symbol;Acc:HGNC:9778]	protein_coding	0.472768	0.433751	0.554299	0.333167	0.31881	0.263465	1.57685	0.00276507	0.0918184
ENSG00000111846	GCNT2	6	+	10492223	10629368	glucosaminyl (N-acetyl) transferase 2 (I blood group) [Source:HGNC Symbol;Acc:HGNC:4204]	protein_coding	4.70608	4.7945	5.39483	3.60946	3.41603	1.77019	1.69113	0.00276816	0.0918596
ENSG00000136002	ARHGEF4	2	+	130836916	131047263	Rho guanine nucleotide exchange factor 4 [Source:HGNC Symbol;Acc:HGNC:684]	protein_coding	0	0	0.009134	0.03376	0.01698	0.056435	0.285285	0.00276944	0.0918596
ENSG00000030419	IKZF2	2	-	212999691	213152427	IKAROS family zinc finger 2 [Source:HGNC Symbol;Acc:HGNC:13177]	protein_coding	1.13102	0.826025	1.2435	1.85072	2.13774	2.03762	0.533438	0.00277412	0.0919628
ENSG00000268083	AC008982.1	19	-	38817471	38840178	novel protein	protein_coding	0.822036	0	0	0	0	0	28.4012	0.00277616	0.0919785
ENSG00000152670	DDX4	5	+	55738017	55817157	DEAD-box helicase 4 [Source:HGNC Symbol;Acc:HGNC:18700]	protein_coding	0.131488	0.172721	0.121711	0.074579	0.048245	0.063538	2.10721	0.00278467	0.0922084
ENSG00000243509	TNFRSF6B	20	+	63696651	63698684	TNF receptor superfamily member 6b [Source:HGNC Symbol;Acc:HGNC:11921]	protein_coding	13.5868	14.2097	13.0703	3.49537	0.125965	0.00041	11.1992	0.0027926	0.0924189
ENSG00000104490	NCALD	8	-	101686543	102124907	neurocalcin delta [Source:HGNC Symbol;Acc:HGNC:7655]	protein_coding	1.09984	0.863211	0.965536	1.37936	1.61813	1.5497	0.646376	0.00279476	0.0924382
ENSG00000154678	PDE1C	7	-	31751179	32299329	phosphodiesterase 1C [Source:HGNC Symbol;Acc:HGNC:8776]	protein_coding	0.534059	0.699213	0.72409	0.94114	1.00321	1.0247	0.662664	0.00279878	0.0925009
ENSG00000184292	TACSTD2	1	-	58575423	58577773	tumor associated calcium signal transducer 2 [Source:HGNC Symbol;Acc:HGNC:11530]	protein_coding	6.20317	7.03762	6.50432	9.81778	10.182	10.5699	0.646252	0.0028003	0.0925009
ENSG00000176171	BNIP3	10	-	131966455	131982013	BCL2 interacting protein 3 [Source:HGNC Symbol;Acc:HGNC:1084]	protein_coding	10.7413	9.64775	9.53184	7.44576	6.93085	6.61772	1.42458	0.00280598	0.0926005
ENSG00000171988	JMJD1C	10	-	63167221	63521850	jumonji domain containing 1C [Source:HGNC Symbol;Acc:HGNC:12313]	protein_coding	8.08078	7.3127	10.0826	11.3045	13.6114	13.0421	0.671425	0.00281138	0.0927265
ENSG00000050438	SLC4A8	12	+	51391317	51515763	solute carrier family 4 member 8 [Source:HGNC Symbol;Acc:HGNC:11034]	protein_coding	0.569285	0.478879	0.535713	0.902185	0.737897	0.826332	0.646478	0.0028163	0.0928367
ENSG00000112893	MAN2A1	5	+	109689366	109869625	mannosidase alpha class 2A member 1 [Source:HGNC Symbol;Acc:HGNC:6824]	protein_coding	11.6241	8.8811	10.6937	16.1426	15.1896	14.946	0.674371	0.00282736	0.0931488
ENSG00000155545	MIER3	5	-	56919602	56971675	MIER family member 3 [Source:HGNC Symbol;Acc:HGNC:26678]	protein_coding	2.59973	2.12598	2.54483	3.61406	4.00788	5.12834	0.571235	0.00284474	0.0936688
ENSG00000255002	LINC02324	14	-	65212893	65222347	long intergenic non-protein coding RNA 2324 [Source:HGNC Symbol;Acc:HGNC:53244]	lincRNA	0.118071	0.186713	0.063939	0.025937	0	0.037783	4.25441	0.00284964	0.0937775
ENSG00000111321	LTBR	12	+	6375045	6391571	lymphotoxin beta receptor [Source:HGNC Symbol;Acc:HGNC:6718]	protein_coding	89.276	94.8149	83.1776	61.0224	77.3791	63.7171	1.32229	0.00285751	0.0939837
ENSG00000179532	DNHD1	11	+	6497260	6593758	dynein heavy chain domain 1 [Source:HGNC Symbol;Acc:HGNC:26532]	protein_coding	2.93792	3.30463	3.56124	5.6258	5.40811	5.70374	0.586474	0.00286141	0.0940594
ENSG00000151882	CCL28	5	-	43376645	43412391	C-C motif chemokine ligand 28 [Source:HGNC Symbol;Acc:HGNC:17700]	protein_coding	7.81753	6.5289	6.22074	5.26332	4.09142	3.83709	1.55782	0.00287769	0.094485
ENSG00000255236	AP002992.1	11	+	68122053	68130518	novel transcript	antisense	1.88441	1.91711	1.85564	3.27772	3.5783	3.16975	0.565562	0.0028776	0.094485
ENSG00000065923	SLC9A7	X	-	46599252	46759172	solute carrier family 9 member A7 [Source:HGNC Symbol;Acc:HGNC:17123]	protein_coding	18.9366	17.2599	21.4549	12.7143	13.4928	14.2482	1.42475	0.00288196	0.0945232
ENSG00000272980	Z94721.2	6	+	166999405	167139141	novel transcript	processed_transcript	0.08099	0.076367	0.048526	0.185059	0.128616	0.146129	0.481587	0.00288811	0.0946719
ENSG00000147676	MAL2	8	+	119165034	119245673	mal, T cell differentiation protein 2 (gene/pseudogene) [Source:HGNC Symbol;Acc:HGNC:13634]	protein_coding	33.2186	33.2227	33.9801	49.0572	47.5725	47.2194	0.698165	0.00289138	0.0947261
ENSG00000102038	SMARCA1	X	-	129446501	129523500	SWI/SNF related, matrix associated, actin dependent regulator of chromatin, subfamily a, member 1 [Source:HGNC Symbol;Acc:HGNC:11097]	protein_coding	0.389981	0.389484	0.345579	0.75523	0.691981	0.74802	0.519067	0.00289947	0.0948853
ENSG00000157514	TSC22D3	X	-	107713221	107777342	TSC22 domain family member 3 [Source:HGNC Symbol;Acc:HGNC:3051]	protein_coding	13.0145	13.3826	10.8435	18.5057	18.126	21.3497	0.64247	0.00289872	0.0948853
ENSG00000239887	C1orf226	1	+	162366908	162386818	chromosome 1 open reading frame 226 [Source:HGNC Symbol;Acc:HGNC:34351]	protein_coding	3.61139	3.67813	3.15169	5.75348	5.21283	5.26993	0.643739	0.00290401	0.094981
ENSG00000129680	MAP7D3	X	-	136213220	136256482	MAP7 domain containing 3 [Source:HGNC Symbol;Acc:HGNC:25742]	protein_coding	0.262083	0.344057	0.348522	0.173887	0.162036	0.217051	1.68903	0.00291847	0.0954007
ENSG00000254463	PPIAP41	11	+	43466392	43466871	peptidylprolyl isomerase A pseudogene 41 [Source:HGNC Symbol;Acc:HGNC:53665]	processed_pseudogene	0	0.053595	0.053718	0.239294	0.215285	0.287339	0.177885	0.00292377	0.0955207
ENSG00000120451	SNX19	11	-	130875436	130916509	sorting nexin 19 [Source:HGNC Symbol;Acc:HGNC:21532]	protein_coding	17.7598	13.4947	13.6602	23.0189	20.8669	22.1067	0.680748	0.00293529	0.0957372
ENSG00000198832	SELENOM	22	-	31104772	31120069	selenoprotein M [Source:HGNC Symbol;Acc:HGNC:30397]	protein_coding	0	0.137102	0.125958	0	0	0	9.76867	0.00293374	0.0957372
ENSG00000257354	AC048341.1	12	+	62602752	62622213	novel transcript	lincRNA	0.687076	0.783906	0.873793	1.07912	1.47016	1.37016	0.601294	0.00293408	0.0957372
ENSG00000196159	FAT4	4	+	125316399	125492932	FAT atypical cadherin 4 [Source:HGNC Symbol;Acc:HGNC:23109]	protein_coding	0.269882	0.181847	0.273283	0.394734	0.465944	0.413752	0.578806	0.00294265	0.095924
ENSG00000110063	DCPS	11	+	126303752	126345754	decapping enzyme, scavenger [Source:HGNC Symbol;Acc:HGNC:29812]	protein_coding	16.4461	20.0569	18.0805	11.974	13.4126	12.0741	1.45672	0.00296871	0.0966658
ENSG00000237036	ZEB1-AS1	10	-	31206278	31320447	ZEB1 antisense RNA 1 [Source:HGNC Symbol;Acc:HGNC:42354]	antisense	1.02903	0.906028	0.830143	1.50262	1.5566	1.45914	0.614551	0.00298377	0.0970769
ENSG00000268621	IGFL2-AS1	19	-	46189166	46203083	IGFL2 antisense RNA 1 [Source:HGNC Symbol;Acc:HGNC:52559]	lincRNA	180.021	212.235	208.58	144.221	175.52	159.864	1.25276	0.00298464	0.0970769
ENSG00000169605	GKN1	2	+	68974573	68980974	gastrokine 1 [Source:HGNC Symbol;Acc:HGNC:23217]	protein_coding	5.4935	8.12791	5.77514	3.44441	4.48689	3.61032	1.67881	0.0029904	0.0972105
ENSG00000004399	PLXND1	3	-	129555175	129606818	plexin D1 [Source:HGNC Symbol;Acc:HGNC:9107]	protein_coding	9.70893	8.77744	8.28588	12.9161	12.0238	13.5008	0.696693	0.00299497	0.0973049
ENSG00000283646	LINC02009	3	-	46416524	46423591	long intergenic non-protein coding RNA 2009 [Source:HGNC Symbol;Acc:HGNC:52845]	lincRNA	1.01765	0.919233	0.961031	0.666451	0.535513	0.575317	1.62007	0.00300089	0.0974434
ENSG00000102760	RGCC	13	+	41457559	41470882	regulator of cell cycle [Source:HGNC Symbol;Acc:HGNC:20369]	protein_coding	1.88237	1.55692	2.00852	2.84343	3.40253	3.46881	0.562128	0.0030029	0.0974547
ENSG00000152315	KCNK13	14	+	90061765	90185857	potassium two pore domain channel subfamily K member 13 [Source:HGNC Symbol;Acc:HGNC:6275]	protein_coding	0.010039	0.018149	0.012039	0	0	0	2.3409	0.00302046	0.0978969
ENSG00000169562	GJB1	X	+	71215194	71225516	gap junction protein beta 1 [Source:HGNC Symbol;Acc:HGNC:4283]	protein_coding	0	0	0	0	0.061461	0.064327	0.192569	0.00301865	0.0978969
ENSG00000197728	RPS26	12	+	56041351	56044697	ribosomal protein S26 [Source:HGNC Symbol;Acc:HGNC:10414]	protein_coding	192.485	215.614	203.102	146.659	156.582	159.595	1.32054	0.00303448	0.0982622
ENSG00000107159	CA9	9	+	35673856	35681159	carbonic anhydrase 9 [Source:HGNC Symbol;Acc:HGNC:1383]	protein_coding	2.77194	2.34057	2.17995	1.58774	1.43259	1.4517	1.62648	0.00304481	0.0984338
ENSG00000215251	FASTKD5	20	-	3146519	3159897	FAST kinase domains 5 [Source:HGNC Symbol;Acc:HGNC:25790]	protein_coding	15.3556	14.6927	14.0981	11.039	10.1661	10.476	1.39309	0.00304462	0.0984338
ENSG00000223804	AC244669.1	1	-	120267334	120341871	Poly [ADP-ribose] polymerase 8 (PARP8) pseudogene	transcribed_unprocessed_pseudogene	0.752663	1.04251	1.00244	0.275613	0.330446	0.609261	2.27059	0.00304385	0.0984338
ENSG00000240755	ERLEC1P1	21	+	14143581	14144158	endoplasmic reticulum lectin 1 pseudogene 1 [Source:HGNC Symbol;Acc:HGNC:38012]	processed_pseudogene	0.63709	1.66437	1.19531	0.6572	0.278486	0.274436	2.84389	0.00305248	0.0986275
ENSG00000175183	CSRP2	12	-	76858715	76879060	cysteine and glycine rich protein 2 [Source:HGNC Symbol;Acc:HGNC:2470]	protein_coding	1.11757	1.47987	1.89309	0.470809	0.937548	0.720514	2.09393	0.00305419	0.0986283
ENSG00000258498	DIO3OS	14	-	101552221	101560431	DIO3 opposite strand upstream RNA [Source:HGNC Symbol;Acc:HGNC:20348]	lincRNA	0.07722	0.02702	0	0	0	0	4.47467	0.00306304	0.0988597
ENSG00000227671	AL390728.4	1	-	247189851	247210856	zinc finger protein pseudogene	transcribed_unprocessed_pseudogene	8.09096	7.27991	9.51556	12.6248	14.6513	14.3293	0.598443	0.00306872	0.0989885
ENSG00000116035	VAX2	2	+	70900590	70965373	ventral anterior homeobox 2 [Source:HGNC Symbol;Acc:HGNC:12661]	protein_coding	0	0	0	0.028942	0.010319	0.04878	0.254149	0.00307394	0.099048
ENSG00000158859	ADAMTS4	1	-	161184308	161199056	ADAM metallopeptidase with thrombospondin type 1 motif 4 [Source:HGNC Symbol;Acc:HGNC:220]	protein_coding	0.003293	0.064695	0.022112	0.068471	0.128007	0.115269	0.35143	0.00307265	0.099048
ENSG00000165916	PSMC3	11	-	47418769	47426473	proteasome 26S subunit, ATPase 3 [Source:HGNC Symbol;Acc:HGNC:9549]	protein_coding	91.3161	111.107	101.159	67.6984	80.731	74.3596	1.3626	0.00307655	0.0990599
ENSG00000172216	CEBPB	20	+	50190734	50192689	CCAAT enhancer binding protein beta [Source:HGNC Symbol;Acc:HGNC:1834]	protein_coding	73.9329	74.4859	65.8496	54.3143	53.2437	53.6257	1.32928	0.00307769	0.0990599
ENSG00000134744	TUT4	1	-	52408282	52553487	terminal uridylyl transferase 4 [Source:HGNC Symbol;Acc:HGNC:28981]	protein_coding	4.77881	5.96187	4.82716	7.99959	7.85041	7.04367	0.680425	0.0030838	0.0992022
ENSG00000115808	STRN	2	-	36843640	36966472	striatin [Source:HGNC Symbol;Acc:HGNC:11424]	protein_coding	4.41815	3.87488	4.76003	6.5758	6.68436	6.62341	0.656992	0.00308792	0.0992345
ENSG00000175265	GOLGA8A	15	-	34379068	34437466	golgin A8 family member A [Source:HGNC Symbol;Acc:HGNC:31972]	protein_coding	0.194015	0.204933	0.176345	0.310541	0.32805	0.500215	0.517873	0.00308818	0.0992345
ENSG00000133805	AMPD3	11	+	10308313	10507579	adenosine monophosphate deaminase 3 [Source:HGNC Symbol;Acc:HGNC:470]	protein_coding	4.3073	3.96179	4.81302	2.89477	3.4144	2.96075	1.40992	0.00309856	0.0995134
ENSG00000139190	VAMP1	12	-	6462237	6470987	vesicle associated membrane protein 1 [Source:HGNC Symbol;Acc:HGNC:12642]	protein_coding	4.65133	5.32682	3.92583	6.77611	7.98018	7.78192	0.617416	0.00312412	0.100279
ENSG00000115641	FHL2	2	-	105357712	105438513	four and a half LIM domains 2 [Source:HGNC Symbol;Acc:HGNC:3703]	protein_coding	17.7105	19.8956	19.204	14.6943	12.823	13.4575	1.38618	0.0031312	0.100452
ENSG00000129451	KLK10	19	-	51012739	51020175	kallikrein related peptidase 10 [Source:HGNC Symbol;Acc:HGNC:6358]	protein_coding	47.1381	50.558	49.6102	28.8681	39.707	37.6371	1.3868	0.003143	0.10061
ENSG00000149313	AASDHPPT	11	+	106075501	106098710	aminoadipate-semialdehyde dehydrogenase-phosphopantetheinyl transferase [Source:HGNC Symbol;Acc:HGNC:14235]	protein_coding	6.21017	6.15763	8.41343	8.93058	11.8585	12.098	0.632232	0.00313977	0.10061
ENSG00000175600	SUGCT	7	+	40134977	40860763	succinyl-CoA:glutarate-CoA transferase [Source:HGNC Symbol;Acc:HGNC:16001]	protein_coding	3.35592	3.965	4.04715	2.23544	2.02653	2.33219	1.72068	0.00313922	0.10061
ENSG00000273247	AC097376.2	4	-	139411927	139454034	novel transcript, antisense to RAB33B	antisense	0.266121	0.265556	0.260529	0.520229	0.555588	0.511601	0.508345	0.00314269	0.10061
ENSG00000128059	PPAT	4	-	56393362	56435615	phosphoribosyl pyrophosphate amidotransferase [Source:HGNC Symbol;Acc:HGNC:9238]	protein_coding	4.2104	3.98056	3.89139	5.79145	5.92882	6.16408	0.676126	0.00314559	0.100638
ENSG00000173230	GOLGB1	3	-	121663199	121749767	golgin B1 [Source:HGNC Symbol;Acc:HGNC:4429]	protein_coding	6.67402	5.6301	5.54566	8.88269	10.0753	8.87791	0.641637	0.00315556	0.100847
ENSG00000177125	ZBTB34	9	+	126860665	126885878	zinc finger and BTB domain containing 34 [Source:HGNC Symbol;Acc:HGNC:31446]	protein_coding	1.51963	1.60487	1.67043	2.41228	2.51126	2.52493	0.645176	0.00315546	0.100847
ENSG00000150593	PDCD4	10	+	110871795	110900006	programmed cell death 4 [Source:HGNC Symbol;Acc:HGNC:8763]	protein_coding	14.7913	14.0749	14.4947	14.7385	15.5889	15.9439	0.937142	0.00316938	0.101069
ENSG00000212123	PRR22	19	-	5782960	5784765	proline rich 22 [Source:HGNC Symbol;Acc:HGNC:28354]	protein_coding	1.95157	1.46114	1.75142	0.962005	1.12759	1.04255	1.6426	0.00316551	0.101069
ENSG00000263826	AC112907.3	3	-	186781780	186784179	novel transcript, antisense to eukaryotic translation initiation factor 4A, isoform 2 EIF4A2	antisense	0.037594	0.027795	0.04158	0.123566	0.125658	0.071678	0.390334	0.00316863	0.101069
ENSG00000274560	AC010205.1	12	-	101696002	101696450	novel transcript	lincRNA	0	0	0	0.071964	0.117283	0.071659	0.103126	0.00316762	0.101069
ENSG00000264324	AC006030.1	2	-	74211604	74363377	artifact	protein_coding	0.098364	0.010942	0.57225	0.035193	0.017766	0.035822	5.99049	0.00317299	0.101129
ENSG00000023445	BIRC3	11	+	102317450	102339403	baculoviral IAP repeat containing 3 [Source:HGNC Symbol;Acc:HGNC:591]	protein_coding	66.2411	56.3362	64.753	48.2625	44.7392	49.4479	1.315	0.00317914	0.101215
ENSG00000231485	AL357078.1	1	-	65066627	65067737	novel transcript	lincRNA	0	0	0	0.10673	0.188106	0.091335	0.0720858	0.00317828	0.101215
ENSG00000273013	AC117490.2	3	+	196474801	196475394	novel transcript, antisense to RNF168	antisense	0	0	0	0.055887	0.096834	0.054166	0.126643	0.00318093	0.101217
ENSG00000170175	CHRNB1	17	+	7445061	7457707	cholinergic receptor nicotinic beta 1 subunit [Source:HGNC Symbol;Acc:HGNC:1961]	protein_coding	3.7742	4.69268	3.82824	2.41073	2.67988	2.76853	1.56229	0.00318441	0.101218
ENSG00000245025	AC107959.1	8	-	22984596	23019335	novel transcript, antisense to RHOBTB2	antisense	0.563838	0.359674	0.628097	0.321127	0.213346	0.172963	2.14474	0.00318426	0.101218
ENSG00000168062	BATF2	11	-	64987943	64997045	basic leucine zipper ATF-like transcription factor 2 [Source:HGNC Symbol;Acc:HGNC:25163]	protein_coding	1.62225	1.93853	2.18237	1.15201	1.2811	1.31361	1.52861	0.00319066	0.101362
ENSG00000260509	AL590787.1	13	-	25300124	25301438	novel transcript, antisense to NUPL1	lincRNA	0	0	0	0.07565	0.011312	0.024468	0.212119	0.00320469	0.101752
ENSG00000206538	VGLL3	3	-	86876388	86991119	vestigial like family member 3 [Source:HGNC Symbol;Acc:HGNC:24327]	protein_coding	0.118345	0.341335	0.373226	0.568547	0.607625	0.94861	0.400461	0.00321357	0.101979
ENSG00000136111	TBC1D4	13	-	75283503	75482114	TBC1 domain family member 4 [Source:HGNC Symbol;Acc:HGNC:19165]	protein_coding	5.01943	4.86321	5.44437	8.09086	7.57243	7.3039	0.667778	0.00322009	0.102131
ENSG00000144810	COL8A1	3	+	99638475	99799226	collagen type VIII alpha 1 chain [Source:HGNC Symbol;Acc:HGNC:2215]	protein_coding	3.42812	3.98344	2.25773	2.68873	1.43865	1.37699	1.75256	0.00322216	0.102141
ENSG00000178115	GOLGA8Q	15	+	30552078	30562501	golgin A8 family member Q [Source:HGNC Symbol;Acc:HGNC:44408]	protein_coding	0.183885	0.065623	0.06708	0.144065	0.186617	0.143391	0.687575	0.00322698	0.102184
ENSG00000213588	ZBTB9	6	+	33453970	33457548	zinc finger and BTB domain containing 9 [Source:HGNC Symbol;Acc:HGNC:28323]	protein_coding	2.21263	1.39512	2.65738	2.50545	5.45761	4.37076	0.509157	0.00322601	0.102184
ENSG00000100422	CERK	22	-	46684411	46738261	ceramide kinase [Source:HGNC Symbol;Acc:HGNC:19256]	protein_coding	14.94	14.2684	14.3038	11.4525	11.7727	10.9066	1.27459	0.00323507	0.10233
ENSG00000214336	FOXI3	2	-	88446787	88452656	forkhead box I3 [Source:HGNC Symbol;Acc:HGNC:35123]	protein_coding	0.080539	0.097346	0.102825	0.171115	0.198308	0.262157	0.469648	0.00323377	0.10233
ENSG00000257137	C12orf80	12	-	52205556	52213583	chromosome 12 open reading frame 80 [Source:HGNC Symbol;Acc:HGNC:27473]	lincRNA	0.445765	0.822448	0.598584	0.210858	0.230252	0.43995	2.08197	0.00324073	0.102453
ENSG00000166979	EVA1C	21	+	32412006	32515397	eva-1 homolog C [Source:HGNC Symbol;Acc:HGNC:13239]	protein_coding	22.1708	16.6826	16.113	11.5637	11.8884	11.5064	1.57184	0.00324986	0.102686
ENSG00000174792	ODAPH	4	+	75556048	75565885	odontogenesis associated phosphoprotein [Source:HGNC Symbol;Acc:HGNC:26300]	protein_coding	0	0.015926	0	0.094831	0.037467	0.042923	0.223788	0.0032544	0.102775
ENSG00000251144	AC113346.1	5	+	174820027	174826324	novel transcript	lincRNA	0.236161	0.296071	0.147793	0	0.019351	0.056054	6.73616	0.00326018	0.102902
ENSG00000105516	DBP	19	-	48630030	48637438	D-box binding PAR bZIP transcription factor [Source:HGNC Symbol;Acc:HGNC:2697]	protein_coding	5.67475	7.02091	7.09813	4.32754	4.32187	4.34114	1.5225	0.00326815	0.102987
ENSG00000140396	NCOA2	8	-	70109762	70403805	nuclear receptor coactivator 2 [Source:HGNC Symbol;Acc:HGNC:7669]	protein_coding	4.27532	3.69378	4.67045	6.03143	6.94695	6.00321	0.666412	0.00326705	0.102987
ENSG00000251660	AC007036.3	7	+	30157531	30159534	novel transcript	sense_overlapping	1.53792	1.18288	0.824531	0.713389	0.44783	0.424857	2.21235	0.00326527	0.102987
ENSG00000154358	OBSCN	1	+	228208130	228378874	obscurin, cytoskeletal calmodulin and titin-interacting RhoGEF [Source:HGNC Symbol;Acc:HGNC:15719]	protein_coding	3.32659	2.98294	3.90266	4.92503	6.13604	5.39591	0.621229	0.0032716	0.10304
ENSG00000150995	ITPR1	3	+	4493345	4847840	inositol 1,4,5-trisphosphate receptor type 1 [Source:HGNC Symbol;Acc:HGNC:6180]	protein_coding	2.18376	1.75879	1.98502	3.50311	3.10827	3.61572	0.580824	0.00328499	0.103407
ENSG00000082458	DLG3	X	+	70444861	70505490	discs large MAGUK scaffold protein 3 [Source:HGNC Symbol;Acc:HGNC:2902]	protein_coding	20.3793	14.8141	20.017	11.9508	13.4986	14.4389	1.38384	0.00328993	0.103495
ENSG00000106635	BCL7B	7	-	73536356	73558002	BCL tumor suppressor 7B [Source:HGNC Symbol;Acc:HGNC:1005]	protein_coding	37.9341	32.9089	30.5281	31.5246	14.3369	17.051	1.61101	0.00329308	0.103495
ENSG00000160161	CILP2	19	+	19538248	19546659	cartilage intermediate layer protein 2 [Source:HGNC Symbol;Acc:HGNC:24213]	protein_coding	0.099753	0.117433	0.256595	0.067442	0.060665	0.060135	2.30836	0.00329184	0.103495
ENSG00000167595	PROSER3	19	+	35758143	35771028	proline and serine rich 3 [Source:HGNC Symbol;Acc:HGNC:25204]	protein_coding	7.2412	7.85027	5.36436	4.65312	5.90074	6.78591	1.1794	0.00329942	0.103583
ENSG00000185924	RTN4RL1	17	-	1934677	2025345	reticulon 4 receptor like 1 [Source:HGNC Symbol;Acc:HGNC:21329]	protein_coding	2.49776	2.57986	2.42254	1.69858	1.72383	1.6583	1.47341	0.00329874	0.103583
ENSG00000149435	GGTLC1	20	-	23985050	23988779	gamma-glutamyltransferase light chain 1 [Source:HGNC Symbol;Acc:HGNC:16437]	protein_coding	0.090257	0.128699	0	0	0	0	8.29853	0.00330297	0.103639
ENSG00000123870	ZNF137P	19	+	52588505	52597345	zinc finger protein 137, pseudogene [Source:HGNC Symbol;Acc:HGNC:12921]	transcribed_unprocessed_pseudogene	0	0	0	0.084087	0.046487	0	0.18683	0.00330518	0.103653
ENSG00000135932	CAB39	2	+	230712845	230821075	calcium binding protein 39 [Source:HGNC Symbol;Acc:HGNC:20292]	protein_coding	31.9891	28.143	30.8885	12.8349	28.857	13.9077	1.63673	0.00331183	0.103806
ENSG00000110436	SLC1A2	11	-	35251205	35420063	solute carrier family 1 member 2 [Source:HGNC Symbol;Acc:HGNC:10940]	protein_coding	0.119695	0.058083	0.130197	0.048724	0.064493	0.04865	1.76151	0.00331484	0.103845
ENSG00000182795	C1orf116	1	-	207018521	207032756	chromosome 1 open reading frame 116 [Source:HGNC Symbol;Acc:HGNC:28667]	protein_coding	19.9002	17.5564	19.3662	27.6449	28.4458	27.5662	0.679351	0.00333468	0.104411
ENSG00000275180	AC048341.2	12	+	62603909	62604399	novel transcript	lincRNA	4.21267	3.66601	3.60603	7.27921	6.00502	6.73859	0.574219	0.00333657	0.104414
ENSG00000107338	SHB	9	-	37919134	38069211	SH2 domain containing adaptor protein B [Source:HGNC Symbol;Acc:HGNC:10838]	protein_coding	40.727	40.2395	38.7456	29.8855	30.7451	29.7269	1.32476	0.00335374	0.104728
ENSG00000114737	CISH	3	-	50606490	50611831	cytokine inducible SH2 containing protein [Source:HGNC Symbol;Acc:HGNC:1984]	protein_coding	0.136355	0.050051	0.05486	0.221129	0.139385	0.232839	0.435172	0.00335212	0.104728
ENSG00000269939	PCF11-AS1	11	-	83185521	83187036	PCF11 antisense RNA 1 [Source:HGNC Symbol;Acc:HGNC:52263]	lincRNA	0.386319	0.335862	0.333028	0.755982	0.669604	0.613501	0.524487	0.00334989	0.104728
ENSG00000280384	FP325332.1	22	+	46163303	46165347	novel transcript, sense intronic to PPARA	sense_intronic	0	0	0	0.016233	0.011154	0.0236	0.37043	0.00335308	0.104728
ENSG00000111780	AL021546.1	12	+	120438198	120460006	novel protein	protein_coding	0	0	0	0	0.190755	0.227819	0.0668786	0.00336541	0.105036
ENSG00000149308	NPAT	11	-	108157215	108222642	nuclear protein, coactivator of histone transcription [Source:HGNC Symbol;Acc:HGNC:7896]	protein_coding	2.1807	1.8464	2.36732	3.42676	3.4954	2.82861	0.656842	0.00337194	0.105128
ENSG00000168040	FADD	11	+	70203163	70207390	Fas associated via death domain [Source:HGNC Symbol;Acc:HGNC:3573]	protein_coding	46.8229	50.5502	44.3259	35.7924	35.6057	34.6672	1.33587	0.0033705	0.105128
ENSG00000260495	AC009148.1	16	-	81310731	81313423	novel transcript, antisense to GAN	antisense	0.047805	0.056944	0.022673	0.12586	0.1536	0.100519	0.383976	0.0033765	0.105215
ENSG00000166562	SEC11C	18	+	59139477	59158836	SEC11 homolog C, signal peptidase complex subunit [Source:HGNC Symbol;Acc:HGNC:23400]	protein_coding	17.6576	19.8802	19.3836	12.0872	13.3321	12.6334	1.49547	0.00337893	0.105235
ENSG00000143537	ADAM15	1	+	155050566	155062775	ADAM metallopeptidase domain 15 [Source:HGNC Symbol;Acc:HGNC:193]	protein_coding	89.2644	81.9647	77.5221	66.029	80.786	77.2073	1.11037	0.00338902	0.105493
ENSG00000179148	ALOXE3	17	-	8095900	8119047	arachidonate lipoxygenase 3 [Source:HGNC Symbol;Acc:HGNC:13743]	protein_coding	0.596738	0.678917	0.949072	0.364886	0.43504	0.343043	1.92224	0.00339555	0.10564
ENSG00000125347	IRF1	5	-	132481609	132490798	interferon regulatory factor 1 [Source:HGNC Symbol;Acc:HGNC:6116]	protein_coding	38.7424	43.9517	40.3513	30.3347	30.1904	30.2644	1.35516	0.00340524	0.105886
ENSG00000214401	KANSL1-AS1	17	+	46193576	46196723	KANSL1 antisense RNA 1 [Source:HGNC Symbol;Acc:HGNC:43740]	antisense	0.184275	0.505531	0.548666	1.3063	1.26314	0.84783	0.367964	0.00343011	0.106602
ENSG00000180758	GPR157	1	-	9100305	9129170	G protein-coupled receptor 157 [Source:HGNC Symbol;Acc:HGNC:23687]	protein_coding	5.86938	5.90914	6.58585	4.94333	3.99403	4.77369	1.33864	0.00343378	0.10666
ENSG00000066739	ATG2B	14	-	96279202	96363870	autophagy related 2B [Source:HGNC Symbol;Acc:HGNC:20187]	protein_coding	0.859644	0.729034	1.02588	1.51913	1.29339	1.45803	0.614935	0.0034638	0.107535
ENSG00000133475	GGT2	22	-	21207973	21227637	gamma-glutamyltransferase 2 [Source:HGNC Symbol;Acc:HGNC:4251]	protein_coding	0	0	0	0.021232	0.009943	0.01089	0.416291	0.00347498	0.107712
ENSG00000220867	HSPE1P26	6	+	157924402	157924676	heat shock protein family E (Hsp10) member 1 pseudogene 26 [Source:HGNC Symbol;Acc:HGNC:49345]	processed_pseudogene	0	0	0	0.344041	0.007934	0.233999	0.0487034	0.00347156	0.107712
ENSG00000224525	AL591686.1	1	+	242203555	242210827	novel transcript, antisense to PLD5	antisense	0.204903	0	0.087433	0	0	0	10.7445	0.00347378	0.107712
ENSG00000161267	BDH1	3	-	197509783	197573323	3-hydroxybutyrate dehydrogenase 1 [Source:HGNC Symbol;Acc:HGNC:1027]	protein_coding	2.34269	2.59702	2.27429	1.68666	1.88163	1.83583	1.33306	0.00348706	0.108029
ENSG00000248795	AC098859.1	4	+	138560704	138561941	NIN1/RPN12 binding protein 1 homolog (S. cerevisiae) (NOB1) pseudogene	processed_pseudogene	0.03501	0.0421	0.008385	0	0	0	3.84983	0.00349058	0.108081
ENSG00000142319	SLC6A3	5	-	1392790	1445430	solute carrier family 6 member 3 [Source:HGNC Symbol;Acc:HGNC:11049]	protein_coding	0.131951	0.107716	0.162301	0.060537	0.014412	0.08006	2.33485	0.00349395	0.108128
ENSG00000049618	ARID1B	6	+	156776020	157210779	AT-rich interaction domain 1B [Source:HGNC Symbol;Acc:HGNC:18040]	protein_coding	9.27192	7.4525	7.14691	12.5235	11.5805	11.599	0.668887	0.00350418	0.108386
ENSG00000119922	IFIT2	10	+	89283694	89309276	interferon induced protein with tetratricopeptide repeats 2 [Source:HGNC Symbol;Acc:HGNC:5409]	protein_coding	22.8536	20.3123	20.8719	28.5358	29.522	28.6256	0.738845	0.00350782	0.108386
ENSG00000152217	SETBP1	18	+	44680173	45068510	SET binding protein 1 [Source:HGNC Symbol;Acc:HGNC:15573]	protein_coding	0.778503	0.739813	0.936542	1.11454	1.29874	1.18599	0.684672	0.00350625	0.108386
ENSG00000071564	TCF3	19	-	1609290	1652605	transcription factor 3 [Source:HGNC Symbol;Acc:HGNC:11633]	protein_coding	30.5319	30.2428	30.7663	26.055	23.1567	25.0896	1.23193	0.00351894	0.108635
ENSG00000170075	GPR37L1	1	+	202122858	202133592	G protein-coupled receptor 37 like 1 [Source:HGNC Symbol;Acc:HGNC:14923]	protein_coding	0.708496	0.696123	0.665755	0.468442	0.32309	0.474418	1.62072	0.00352105	0.108635
ENSG00000261373	VPS9D1-AS1	16	+	89711856	89718165	VPS9D1 antisense RNA 1 [Source:HGNC Symbol;Acc:HGNC:48915]	antisense	6.36732	6.72633	6.72793	4.72586	4.47356	4.69819	1.42534	0.00352143	0.108635
ENSG00000147133	TAF1	X	+	71366239	71532374	TATA-box binding protein associated factor 1 [Source:HGNC Symbol;Acc:HGNC:11535]	protein_coding	7.47067	6.05103	7.9135	10.5906	10.668	11.7048	0.650591	0.00352544	0.108649
ENSG00000197608	ZNF841	19	-	52064466	52095765	zinc finger protein 841 [Source:HGNC Symbol;Acc:HGNC:27611]	protein_coding	0.793081	1.02865	0.860632	2.37981	1.00717	1.20349	0.587032	0.00352693	0.108649
ENSG00000285952	AC020663.4	16	-	4777939	4801423	novel transcript	processed_transcript	0	0.04784	0.053536	0	0	0	4.3792	0.00352743	0.108649
ENSG00000095564	BTAF1	10	+	91923769	92030325	B-TFIID TATA-box binding protein associated factor 1 [Source:HGNC Symbol;Acc:HGNC:17307]	protein_coding	7.21868	5.86761	7.35026	9.90787	10.0843	10.6561	0.667135	0.00353264	0.108752
ENSG00000132196	HSD17B7	1	+	162790702	162812817	hydroxysteroid 17-beta dehydrogenase 7 [Source:HGNC Symbol;Acc:HGNC:5215]	protein_coding	3.32795	3.96795	3.226	6.45859	6.15407	5.94418	0.567708	0.00354522	0.109082
ENSG00000170899	GSTA4	6	-	52977948	52995378	glutathione S-transferase alpha 4 [Source:HGNC Symbol;Acc:HGNC:4629]	protein_coding	2.98506	3.0284	2.70149	2.02279	1.71612	1.78241	1.57529	0.00355055	0.109189
ENSG00000104825	NFKBIB	19	+	38899700	38908893	NFKB inhibitor beta [Source:HGNC Symbol;Acc:HGNC:7798]	protein_coding	18.6254	25.9962	18.8744	11.9884	13.8804	17.9878	1.4475	0.00355616	0.109304
ENSG00000011332	DPF1	19	-	38211006	38229714	double PHD fingers 1 [Source:HGNC Symbol;Acc:HGNC:20225]	protein_coding	0.114114	0.328913	0.128205	0.429247	0.506453	0.619814	0.379203	0.00356411	0.109386
ENSG00000075461	CACNG4	17	+	66964910	67033398	calcium voltage-gated channel auxiliary subunit gamma 4 [Source:HGNC Symbol;Acc:HGNC:1408]	protein_coding	0	0.041779	0.029623	0.129645	0.154127	0.091067	0.250475	0.00356179	0.109386
ENSG00000183066	WBP2NL	22	+	41998725	42058456	WBP2 N-terminal like [Source:HGNC Symbol;Acc:HGNC:28389]	protein_coding	0.371199	0.554186	0.420111	1.45968	0.543151	1.12687	0.435325	0.00356441	0.109386
ENSG00000108861	DUSP3	17	-	43766121	43778988	dual specificity phosphatase 3 [Source:HGNC Symbol;Acc:HGNC:3069]	protein_coding	26.7574	6.84988	7.53752	6.70616	6.20456	5.98239	2.1759	0.00357169	0.109533
ENSG00000187556	NANOS3	19	+	13862063	13880757	nanos C2HC-type zinc finger 3 [Source:HGNC Symbol;Acc:HGNC:22048]	protein_coding	1.27524	2.0148	1.16737	0.717407	0.833335	0.607044	2.05112	0.00357294	0.109533
ENSG00000268471	MIR4453HG	4	+	152536264	152539263	MIR4453 host gene [Source:HGNC Symbol;Acc:HGNC:25288]	bidirectional_promoter_lncRNA	0.204005	0.322285	0.303974	0.607305	0.6371	0.428927	0.505048	0.00358289	0.109781
ENSG00000249212	ATP1B1P1	4	+	42029209	42030123	ATPase Na+/K+ transporting subunit beta 1 pseudogene 1 [Source:HGNC Symbol;Acc:HGNC:809]	unprocessed_pseudogene	0	0	0	0.01814	0.143934	0.018402	0.142534	0.00358897	0.109909
ENSG00000116711	PLA2G4A	1	+	186828953	186988981	phospholipase A2 group IVA [Source:HGNC Symbol;Acc:HGNC:9035]	protein_coding	8.82335	8.16246	8.3862	6.15935	5.9141	5.89735	1.41116	0.00360699	0.110368
ENSG00000164151	ICE1	5	+	5420664	5490234	interactor of little elongation complex ELL subunit 1 [Source:HGNC Symbol;Acc:HGNC:29154]	protein_coding	9.80994	8.26103	9.97629	13.2058	12.8669	12.6085	0.725301	0.00360771	0.110368
ENSG00000235621	LINC00494	20	+	48359950	48370629	long intergenic non-protein coding RNA 494 [Source:HGNC Symbol;Acc:HGNC:27657]	lincRNA	0.035236	0.025516	0.013953	0.071572	0.106026	0.057239	0.395356	0.0036109	0.110408
ENSG00000158270	COLEC12	18	-	316740	500722	collectin subfamily member 12 [Source:HGNC Symbol;Acc:HGNC:16016]	protein_coding	0.072755	0.100801	0.059641	0	0.020656	0.024562	3.49912	0.00361287	0.110411
ENSG00000102595	UGGT2	13	-	95801580	96053482	UDP-glucose glycoprotein glucosyltransferase 2 [Source:HGNC Symbol;Acc:HGNC:15664]	protein_coding	5.07791	4.30945	4.58831	6.52969	6.99822	6.5718	0.695771	0.0036206	0.110589
ENSG00000120337	TNFSF18	1	-	173039960	173050963	TNF superfamily member 18 [Source:HGNC Symbol;Acc:HGNC:11932]	protein_coding	0.21494	0.194059	0.089776	0.082607	0.014767	0.016023	3.68749	0.00363053	0.110835
ENSG00000134830	C5AR2	19	+	47332147	47347327	complement component 5a receptor 2 [Source:HGNC Symbol;Acc:HGNC:4527]	protein_coding	0.018575	0	0.013072	0	0	0	2.0549	0.00364424	0.111196
ENSG00000173511	VEGFB	11	+	64234538	64238793	vascular endothelial growth factor B [Source:HGNC Symbol;Acc:HGNC:12681]	protein_coding	28.5632	28.2359	32.468	41.4486	44.3573	44.6383	0.684404	0.00364879	0.111277
ENSG00000188783	PRELP	1	+	203475828	203491352	proline and arginine rich end leucine rich repeat protein [Source:HGNC Symbol;Acc:HGNC:9357]	protein_coding	0.053819	0.028796	0.050266	0.08422	0.114322	0.112438	0.477685	0.00365326	0.111355
ENSG00000183307	TMEM121B	22	-	17116299	17121367	transmembrane protein 121B [Source:HGNC Symbol;Acc:HGNC:1844]	protein_coding	0.071421	0.122922	0.075121	0.160802	0.259179	0.186875	0.470222	0.00366461	0.111643
ENSG00000100583	SAMD15	14	+	77376689	77391497	sterile alpha motif domain containing 15 [Source:HGNC Symbol;Acc:HGNC:18631]	protein_coding	0.277389	0.183912	0.215823	0.446251	0.437298	0.41534	0.532117	0.00367263	0.111825
ENSG00000167037	SGSM1	22	+	24806169	24927578	small G protein signaling modulator 1 [Source:HGNC Symbol;Acc:HGNC:29410]	protein_coding	0.325871	0.285096	0.216609	0.370204	0.16965	0.155216	1.18275	0.00369357	0.11235
ENSG00000162433	AK4	1	+	65147549	65232145	adenylate kinase 4 [Source:HGNC Symbol;Acc:HGNC:363]	protein_coding	1.9506	1.9495	3.25526	4.92125	3.48662	4.3392	0.562364	0.00370438	0.112621
ENSG00000128272	ATF4	22	+	39519695	39522685	activating transcription factor 4 [Source:HGNC Symbol;Acc:HGNC:786]	protein_coding	154.164	197.869	160.027	123.638	139.713	161.287	1.20586	0.00370734	0.112652
ENSG00000240207	AC080013.1	3	+	158732263	158784070	novel transcript, antisense to RARRES1	antisense	0.846541	0.750364	0.646133	1.05833	1.46534	1.50893	0.559503	0.00371167	0.112726
ENSG00000163686	ABHD6	3	+	58237506	58295693	abhydrolase domain containing 6 [Source:HGNC Symbol;Acc:HGNC:21398]	protein_coding	4.57596	3.67603	4.1019	3.13842	2.38713	2.23462	1.58968	0.00371638	0.11281
ENSG00000153561	RMND5A	2	+	86720173	86778041	required for meiotic nuclear division 5 homolog A [Source:HGNC Symbol;Acc:HGNC:25850]	protein_coding	10.3555	9.17849	11.1344	14.8189	14.8862	14.4934	0.694086	0.00373767	0.113398
ENSG00000174586	ZNF497	19	-	58354357	58362848	zinc finger protein 497 [Source:HGNC Symbol;Acc:HGNC:23714]	protein_coding	0.266305	0.51859	0.211438	0.801143	0.204811	0.402619	0.713438	0.00375199	0.113774
ENSG00000262468	LINC01569	16	-	4243943	4253817	long intergenic non-protein coding RNA 1569 [Source:HGNC Symbol;Acc:HGNC:51380]	lincRNA	1.69925	1.67967	1.41702	0.683732	1.17857	0.982549	1.67867	0.00375717	0.113872
ENSG00000178395	CCDC185	1	+	223393417	223395470	coiled-coil domain containing 185 [Source:HGNC Symbol;Acc:HGNC:26654]	protein_coding	0.207985	0.170953	0.154718	0.311982	0.356032	0.458552	0.487353	0.00376035	0.113909
ENSG00000189223	PAX8-AS1	2	+	113211522	113276581	PAX8 antisense RNA 1 [Source:HGNC Symbol;Acc:HGNC:49271]	processed_transcript	2.71587	1.88953	1.58984	1.98162	2.66961	3.62751	0.74924	0.00376276	0.113924
ENSG00000088827	SIGLEC1	20	-	3686970	3707128	sialic acid binding Ig like lectin 1 [Source:HGNC Symbol;Acc:HGNC:11127]	protein_coding	0.098543	0.0961	0.088892	0.042217	0.059439	0.032336	1.91189	0.00377194	0.114142
ENSG00000143476	DTL	1	+	212035553	212107400	denticleless E3 ubiquitin protein ligase homolog [Source:HGNC Symbol;Acc:HGNC:30288]	protein_coding	8.28786	8.02961	8.3813	12.0296	11.8753	11.9068	0.689944	0.00377511	0.11418
ENSG00000165121	AL353743.1	9	+	85805359	85849542	kinesin family member 27 (KIF27) pseudogene	transcribed_unprocessed_pseudogene	0.89607	0.833327	1.16959	1.52063	2.23449	1.67888	0.536052	0.00378296	0.114358
ENSG00000103995	CEP152	15	-	48712928	48811146	centrosomal protein 152 [Source:HGNC Symbol;Acc:HGNC:29298]	protein_coding	0.906729	1.40653	1.18356	1.43375	1.77362	2.21773	0.646518	0.00380142	0.114739
ENSG00000230623	AC104461.1	1	+	200333193	200478360	novel transcript, antisense to ZNF281	processed_transcript	0	0.018897	0	0.138649	0.116375	0.259587	0.0897833	0.00380108	0.114739
ENSG00000249272	UNC93B8	4	+	8959628	8963981	unc-93 homolog B8, pseudogene [Source:HGNC Symbol;Acc:HGNC:44037]	unprocessed_pseudogene	0.237849	0.442464	0.213746	0.08413	0.103532	0.095079	2.95471	0.00380044	0.114739
ENSG00000141968	VAV1	19	+	6772714	6857366	vav guanine nucleotide exchange factor 1 [Source:HGNC Symbol;Acc:HGNC:12657]	protein_coding	5.35017	5.42003	6.28376	4.02716	4.2373	3.61177	1.43488	0.00380733	0.114858
ENSG00000109381	ELF2	4	-	139028112	139177218	E74 like ETS transcription factor 2 [Source:HGNC Symbol;Acc:HGNC:3317]	protein_coding	3.87284	3.13943	4.57943	9.79281	9.79765	4.38221	0.484184	0.00381426	0.114906
ENSG00000115738	ID2	2	+	8678845	8684453	inhibitor of DNA binding 2 [Source:HGNC Symbol;Acc:HGNC:5361]	protein_coding	11.3949	11.7475	11.4935	24.5955	25.0951	11.6011	0.565312	0.0038136	0.114906
ENSG00000205041	AC118344.1	19	-	40273489	40275479	novel transcript, sense intronic to AKT2	sense_intronic	0.297991	0.363593	0.198124	0.621656	0.791057	0.497955	0.458455	0.00381481	0.114906
ENSG00000178252	WDR6	3	+	49007062	49015953	WD repeat domain 6 [Source:HGNC Symbol;Acc:HGNC:12758]	protein_coding	8.51353	10.1874	7.9041	8.55357	15.1442	18.8976	0.624863	0.00381767	0.114934
ENSG00000233799	AC139887.1	4	-	764487	765074	novel transcript, antisense to PCGF3	antisense	0.003001	0.065769	0	0.132818	0.407386	0.408748	0.100894	0.00382843	0.115199
ENSG00000069493	CLEC2D	12	+	9664969	9699555	C-type lectin domain family 2 member D [Source:HGNC Symbol;Acc:HGNC:14351]	protein_coding	2.64415	3.06109	3.21737	4.41826	4.54105	4.85656	0.646591	0.00387025	0.116339
ENSG00000127329	PTPRB	12	-	70515866	70637440	protein tyrosine phosphatase, receptor type B [Source:HGNC Symbol;Acc:HGNC:9665]	protein_coding	1.24558	1.05285	1.04424	1.64797	1.74345	1.5857	0.673575	0.00387028	0.116339
ENSG00000167874	TMEM88	17	+	7855065	7856099	transmembrane protein 88 [Source:HGNC Symbol;Acc:HGNC:32371]	protein_coding	0	0.160498	0.166432	0	0	0	11.8977	0.00387535	0.116354
ENSG00000184164	CRELD2	22	+	49918167	49927540	cysteine rich with EGF like domains 2 [Source:HGNC Symbol;Acc:HGNC:28150]	protein_coding	24.0252	27.1697	22.5033	16.2179	16.6554	19.127	1.41702	0.00387428	0.116354
ENSG00000243646	IL10RB	21	+	33266358	33310187	interleukin 10 receptor subunit beta [Source:HGNC Symbol;Acc:HGNC:5965]	protein_coding	16.6961	16.4468	44.7779	14.3528	15.9219	13.5278	1.77838	0.00387673	0.116354
ENSG00000258377	AL139099.1	14	-	49620815	49623480	novel transcript	antisense	0.035864	0.031909	0.036529	0.061889	0.126437	0.135563	0.379503	0.00388676	0.116595
ENSG00000165799	RNASE7	14	+	21042226	21044234	ribonuclease A family member 7 [Source:HGNC Symbol;Acc:HGNC:19278]	protein_coding	0	0.062597	0.081513	0	0	0	5.80367	0.00389453	0.116768
ENSG00000113396	SLC27A6	5	+	128538013	129033642	solute carrier family 27 member 6 [Source:HGNC Symbol;Acc:HGNC:11000]	protein_coding	0	0	0	0	0.059367	0.019991	0.274328	0.00391461	0.117122
ENSG00000131435	PDLIM4	5	+	132257671	132273454	PDZ and LIM domain 4 [Source:HGNC Symbol;Acc:HGNC:16501]	protein_coding	0.466652	0.313141	0.145407	0.1132	0.110844	0.257543	1.86713	0.003915	0.117122
ENSG00000141429	GALNT1	18	+	35581117	35711834	polypeptide N-acetylgalactosaminyltransferase 1 [Source:HGNC Symbol;Acc:HGNC:4123]	protein_coding	24.4087	29.5469	26.9706	39.0466	35.6365	37.2221	0.723242	0.00391631	0.117122
ENSG00000162814	SPATA17	1	+	217631324	217871696	spermatogenesis associated 17 [Source:HGNC Symbol;Acc:HGNC:25184]	protein_coding	0.022426	0.031086	0.011511	0	0.007057	0	2.56424	0.00391371	0.117122
ENSG00000163297	ANTXR2	4	-	79901149	80125454	ANTXR cell adhesion molecule 2 [Source:HGNC Symbol;Acc:HGNC:21732]	protein_coding	13.1015	12.8471	14.3505	10.5851	10.5052	10.1182	1.29101	0.0039129	0.117122
ENSG00000275491	LINC01730	20	+	3808357	3812434	long intergenic non-protein coding RNA 1730 [Source:HGNC Symbol;Acc:HGNC:52518]	lincRNA	1.45475	1.74743	2.01098	0.864273	1.09698	1.02783	1.73667	0.0039201	0.117176
ENSG00000143554	SLC27A3	1	+	153774354	153780157	solute carrier family 27 member 3 [Source:HGNC Symbol;Acc:HGNC:10997]	protein_coding	2.69969	2.43895	2.52415	4.8486	3.27413	4.00459	0.63277	0.00392786	0.117288
ENSG00000233198	RNF224	9	+	137227271	137229638	ring finger protein 224 [Source:HGNC Symbol;Acc:HGNC:41912]	protein_coding	2.52235	2.80784	2.15517	1.71669	1.42582	1.57137	1.58422	0.00392758	0.117288
ENSG00000066336	SPI1	11	-	47354860	47378576	Spi-1 proto-oncogene [Source:HGNC Symbol;Acc:HGNC:11241]	protein_coding	0.068744	0	0.085399	0	0	0	6.1381	0.00393711	0.117504
ENSG00000263096	AC007638.2	17	-	55271504	55273653	novel transcript, antisense to HLF	antisense	0.167769	0.168137	0.199895	0.047252	0.054373	0.110046	2.3412	0.00396207	0.118147
ENSG00000281039	AC005154.5	7	-	30497077	30550761	novel protein	protein_coding	0	0	0	1.25648	0	0	0.0233194	0.00396266	0.118147
ENSG00000235568	NFAM1	22	-	42380410	42432395	NFAT activating protein with ITAM motif 1 [Source:HGNC Symbol;Acc:HGNC:29872]	protein_coding	1.43964	1.38848	1.25413	1.08463	0.672815	0.864733	1.55052	0.00396555	0.118173
ENSG00000197808	ZNF461	19	-	36637192	36666853	zinc finger protein 461 [Source:HGNC Symbol;Acc:HGNC:21629]	protein_coding	1.86071	1.42678	1.64235	0.679239	1.14165	1.18402	1.63426	0.00396899	0.118216
ENSG00000255087	AP001993.1	11	+	127021754	127172363	uncharacterized LOC101929473 [Source:NCBI gene;Acc:101929473]	lincRNA	0.419304	0.256599	0.289043	0.645769	0.591562	0.722929	0.499908	0.00397408	0.118307
ENSG00000115687	PASK	2	-	241106099	241150264	PAS domain containing serine/threonine kinase [Source:HGNC Symbol;Acc:HGNC:17270]	protein_coding	3.52732	3.85982	2.89204	5.49426	5.3003	5.09326	0.64765	0.00400919	0.119292
ENSG00000263745	AP005230.1	18	-	1883524	2489426	novel transcript	lincRNA	0.781843	1.00233	1.35458	0.514245	0.546002	0.472954	2.02709	0.00401399	0.119374
ENSG00000137563	GGH	8	-	63015079	63039171	gamma-glutamyl hydrolase [Source:HGNC Symbol;Acc:HGNC:4248]	protein_coding	37.2857	35.7441	37.6623	32.8161	32.0055	31.249	1.15215	0.00401635	0.119384
ENSG00000125966	MMP24	20	+	35226654	35277000	matrix metallopeptidase 24 [Source:HGNC Symbol;Acc:HGNC:7172]	protein_coding	19.983	18.1101	19.339	14.9123	13.9138	14.4688	1.32631	0.0040563	0.120449
ENSG00000230615	AL139220.2	1	+	44030443	44115913	uncharacterized LOC107984948 [Source:NCBI gene;Acc:107984948]	lincRNA	4.3795	3.97025	4.29618	1.80449	2.19667	2.9174	1.82425	0.00405521	0.120449
ENSG00000130176	CNN1	19	+	11538717	11550323	calponin 1 [Source:HGNC Symbol;Acc:HGNC:2155]	protein_coding	0.081856	0.064542	0.099603	0.253261	0.150367	0.33792	0.357724	0.00406131	0.120537
ENSG00000121486	TRMT1L	1	-	185118098	185157072	tRNA methyltransferase 1 like [Source:HGNC Symbol;Acc:HGNC:16782]	protein_coding	4.82409	4.23773	4.27205	6.70748	6.16776	6.35952	0.693695	0.00406934	0.120714
ENSG00000170089	AC106795.1	5	+	177809407	177950732	THO complex 3 pseudogene [Source:NCBI gene;Acc:728554]	transcribed_unprocessed_pseudogene	1.1613	1.53297	1.19939	1.41641	1.02157	11.5541	0.27982	0.00407326	0.120769
ENSG00000169302	STK32A	5	+	147234963	147387852	serine/threonine kinase 32A [Source:HGNC Symbol;Acc:HGNC:28317]	protein_coding	0.884791	0.81933	0.875285	1.63127	1.13589	1.14119	0.662563	0.00408711	0.121119
ENSG00000084070	SMAP2	1	+	40344850	40423326	small ArfGAP2 [Source:HGNC Symbol;Acc:HGNC:25082]	protein_coding	8.15541	7.20712	7.58068	5.84513	6.00933	5.42191	1.32744	0.0040952	0.121221
ENSG00000272884	AC113189.4	17	+	7439506	7445966	novel transcript	processed_transcript	0.002889	0.005696	0.002426	0.015289	0.100284	0.003463	0.275175	0.00409677	0.121221
ENSG00000273374	AC069222.1	3	-	99802699	99806058	novel transcript	lincRNA	0.017625	0	0	0.042682	0.05177	0.059753	0.258543	0.00409651	0.121221
[truncated: 24,387 more rows]
